# Supplementary material for: Identification of immunopeptides (pHLA) as candidate therapeutic targets in chondrosarcoma
Source: J Bone Oncol. 2026 Jul 2;59:100780. doi: 10.1016/j.jbo.2026.100780 (PMC13356665; doi:10.1016/j.jbo.2026.100780)
Supplement: Supplementary file 1 — Supplementary material: pHLA differantially presented in response to INFγ in JJ012 and CH2879(Figure 7) [file mmc1.xlsx]

## Sheet: JJ012_all_upregulated
Gene	Peptide	log2_ratio	pvalue
CD99	MARGAALAL	6.64386	3.97458e-17
CBX4	MELPAVGEHVF	6.64386	3.97458e-17
LAMP2	MVCFRLFPV	6.64386	3.97458e-17
AHCYL2	AAAAKVPEV	6.64386	3.97458e-17
UBE2K	AAMTLRTVL	6.64386	3.97458e-17
TKFC	AAWPNVAAV	6.64386	3.97458e-17
PREPL	ADTPAIMNW	6.64386	3.97458e-17
TLN2; TLN1	AEAMKGTEW	6.64386	3.97458e-17
P4HTM	AEEASRPQW	6.64386	3.97458e-17
PRKDC	AEEEAQPPSW	6.64386	3.97458e-17
NUP88	AEGPVGDGELW	6.64386	3.97458e-17
CZIB	AEGVESGTAF	6.64386	3.97458e-17
GRIA1	AEIAKHVGY	6.64386	3.97458e-17
CSE1L	AEIAPFVEI	6.64386	3.97458e-17
ENG	AELNDPQSI	6.64386	3.97458e-17
SHPRH	AEMAQRLSGI	6.64386	3.97458e-17
SCFD2	AEMEGQQPVF	6.64386	3.97458e-17
ARB2A	AENVFFVAHSY	6.64386	3.97458e-17
TGFBI	AESDVSTAI	6.64386	3.97458e-17
TRIML2	AESFTSGRHY	6.64386	3.97458e-17
UBE3D	AETRVFLEV	6.64386	3.97458e-17
ZFYVE19	AEVAIDESW	6.64386	3.97458e-17
KLHL12	AEVFSQKHF	6.64386	3.97458e-17
NPHP3	AEYERLRKEY	6.64386	3.97458e-17
CHCHD6	AIQDKLFQV	6.64386	3.97458e-17
PSMB2	ALAKAPFAA	6.64386	3.97458e-17
VCP	ALCSEAALQAI	6.64386	3.97458e-17
KBTBD11	ALDGAIYCV	6.64386	3.97458e-17
GCC1	ALENQISEV	6.64386	3.97458e-17
ACSS3	ALFTAPTAI	6.64386	3.97458e-17
FBRSL1	ALGAPPPLV	6.64386	3.97458e-17
AOX1	ALITESCITEV	6.64386	3.97458e-17
PIK3CD	ALLICLPEV	6.64386	3.97458e-17
NF1	ALLTVSEEV	6.64386	3.97458e-17
LRCH1; LRCH2	ALMDGVVLC	6.64386	3.97458e-17
CEP55	ALNESLVEC	6.64386	3.97458e-17
CS	ALPSHVVTM	6.64386	3.97458e-17
SSNA1	ALQNYNNEL	6.64386	3.97458e-17
METTL17	ALVPGVTQV	6.64386	3.97458e-17
TMEM234	ALWGGTQPL	6.64386	3.97458e-17
GGNBP2	ALYEGLRCC	6.64386	3.97458e-17
CASKIN2	ALYGKTEVVRL	6.64386	3.97458e-17
PSMD14	AMLDTVVFK	6.64386	3.97458e-17
TCP1	AMLGQAEEV	6.64386	3.97458e-17
UCKL1	AMMAVRVLL	6.64386	3.97458e-17
HNRNPA1	AMNARPHKV	6.64386	3.97458e-17
RAVER1	AMWASTPRA	6.64386	3.97458e-17
SELENOO	AMYLGEVCTA	6.64386	3.97458e-17
CDX1	APAASPASL	6.64386	3.97458e-17
CAST	APAPVSEAV	6.64386	3.97458e-17
ZNF646	APARSPPLQL	6.64386	3.97458e-17
SYTL2	APASPSSSV	6.64386	3.97458e-17
GNL3	APFRSEVCF	6.64386	3.97458e-17
ADAR	APGEFRAIMEM	6.64386	3.97458e-17
FTSJ1	APGSWSQVL	6.64386	3.97458e-17
PLAUR	APQPGPAHL	6.64386	3.97458e-17
VCF1	APRSFHPPAAM	6.64386	3.97458e-17
ATXN2	APSPSSSSV	6.64386	3.97458e-17
CD276	APYSKPSMTL	6.64386	3.97458e-17
TLN1	AQAAYLVGV	6.64386	3.97458e-17
HIGD2A	AQGFTVAAI	6.64386	3.97458e-17
RAN	AQYEHDLEV	6.64386	3.97458e-17
ANKRD52; ANKRD44; ANKRD28	ARYGHELLI	6.64386	3.97458e-17
ATRNL1	ASDDRCYRY	6.64386	3.97458e-17
KBTBD6; KBTBD7	ASDMLQLEY	6.64386	3.97458e-17
H1-4; H1-2	ASKERSGVSL	6.64386	3.97458e-17
JMJD6	AVADNVERA	6.64386	3.97458e-17
GBP2	AVEKAIAHY	6.64386	3.97458e-17
ASCC2	AVGPAMCGV	6.64386	3.97458e-17
NUDT3	AVREVCEEA	6.64386	3.97458e-17
AKAP11	AVTNVGHAV	6.64386	3.97458e-17
CD109	AYALLSHFL	6.64386	3.97458e-17
IRAK3	AYFTETEKF	6.64386	3.97458e-17
MAT2A	AYGHFGRDSF	6.64386	3.97458e-17
DOCK2	AYTLLLHTW	6.64386	3.97458e-17
HIPK1	AYTTHPSTL	6.64386	3.97458e-17
FIGNL1	CENPQRKSFY	6.64386	3.97458e-17
POLR2D	CLANLCPET	6.64386	3.97458e-17
NEK7	CLLDGVPVA	6.64386	3.97458e-17
LCP1	CLMGKGMKRV	6.64386	3.97458e-17
BDP1	CMDKNVPQL	6.64386	3.97458e-17
TNPO1	CTELVPYLAY	6.64386	3.97458e-17
HECTD3	CVRTTGEEL	6.64386	3.97458e-17
CDC14A	CYVMKHYRF	6.64386	3.97458e-17
PRICKLE1; PRICKLE2	DECTEAEGRHW	6.64386	3.97458e-17
CAV1	DELSEKQVY	6.64386	3.97458e-17
IBTK	DEMDSIHDVTF	6.64386	3.97458e-17
NLRP2	EDNLIHKF	6.64386	3.97458e-17
STT3A	EEGFYKFHNW	6.64386	3.97458e-17
FER	EELMQTQQM	6.64386	3.97458e-17
EPB41L2	EEMAQKKQEI	6.64386	3.97458e-17
ZNF436	EENPESEEGF	6.64386	3.97458e-17
RNGTT	EENRFHPSM	6.64386	3.97458e-17
GMPS	EEPYICKDF	6.64386	3.97458e-17
OAZ1	EEQLRADHVF	6.64386	3.97458e-17
PLEC	EEVAQQKSL	6.64386	3.97458e-17
SF3A2	EGKFWTHW	6.64386	3.97458e-17
ZBTB8A	EMDSTPVGY	6.64386	3.97458e-17
JAM2	EMIDFNIRI	6.64386	3.97458e-17
JADE1	ENDEVKFKSY	6.64386	3.97458e-17
SPCS1	EQFGWTVYI	6.64386	3.97458e-17
CHID1	ESVVLEHRSY	6.64386	3.97458e-17
BOK	EVCAVLLRL	6.64386	3.97458e-17
VPS13A	EVEVKKAGY	6.64386	3.97458e-17
EMC1	EWASRFWLW	6.64386	3.97458e-17
GBE1	EYGGHQRL	6.64386	3.97458e-17
DDX60L	EYINFLENL	6.64386	3.97458e-17
PSMB2	EYIQKNVQL	6.64386	3.97458e-17
PKN2	EYKNTNEMF	6.64386	3.97458e-17
PKN2	EYKNTNEMF	6.64386	3.97458e-17
EIF3E	EYLYFFRVL	6.64386	3.97458e-17
FLII	EYMKHTRLF	6.64386	3.97458e-17
BUB1	EYNSDLHQFF	6.64386	3.97458e-17
AHDC1	EYSDVLAKLAF	6.64386	3.97458e-17
POMT1	EYSSNVPVW	6.64386	3.97458e-17
ABCA1	FGDKQSCL	6.64386	3.97458e-17
CTSV	FGDMTNEEF	6.64386	3.97458e-17
RPLP0	FLADPSAF	6.64386	3.97458e-17
ARHGAP31	FLAVRVQQV	6.64386	3.97458e-17
ZC3H7A	FLDDGDMVL	6.64386	3.97458e-17
AP1G2	FLESCPPDL	6.64386	3.97458e-17
RCN3	FLHPEEFPHM	6.64386	3.97458e-17
DEDD2	FLLDEAPGA	6.64386	3.97458e-17
SLC10A3	FLMAKVFML	6.64386	3.97458e-17
XPO6	FLPEFLTSC	6.64386	3.97458e-17
PRKAR1A	FLREYFERL	6.64386	3.97458e-17
DNASE1L3	FLYKEKLVSV	6.64386	3.97458e-17
SMCR8	FLYTFCHHL	6.64386	3.97458e-17
C14orf132	FMDSPNEDF	6.64386	3.97458e-17
NCOA3	FPMLPKQPM	6.64386	3.97458e-17
BAZ2B	FPMVSHPVF	6.64386	3.97458e-17
DDX47	FQISEQFEA	6.64386	3.97458e-17
C1GALT1	FQYVHEHYL	6.64386	3.97458e-17
FAM168A	FRYTAGTPY	6.64386	3.97458e-17
YTHDC2	FSDHMALL	6.64386	3.97458e-17
MEX3D	FTDAGPDSDF	6.64386	3.97458e-17
ABCE1	FVVEHDFIM	6.64386	3.97458e-17
SAMD8	FYITTRLFL	6.64386	3.97458e-17
PRRC2C	FYMDTSHLF	6.64386	3.97458e-17
PIGS	GAAATHLEV	6.64386	3.97458e-17
MBD4	GACGETLSV	6.64386	3.97458e-17
VCP	GESESNLRKAF	6.64386	3.97458e-17
GPR180	GESGLHEFFF	6.64386	3.97458e-17
FMR1	GESQKPELKAW	6.64386	3.97458e-17
FBXO21	GESSMIMEI	6.64386	3.97458e-17
MLLT1	GFIMPIEVHF	6.64386	3.97458e-17
RIMOC1	GIFSDIHLLAM	6.64386	3.97458e-17
STAU1	GILPMVPEV	6.64386	3.97458e-17
PREX1	GLCAGQCILKV	6.64386	3.97458e-17
NUP160	GLFDTAISL	6.64386	3.97458e-17
TCIRG1	GLLDLPDASV	6.64386	3.97458e-17
MAGED1	GLLGFQAEA	6.64386	3.97458e-17
CCDC184	GLLGGDGPLV	6.64386	3.97458e-17
E2F3	GLLQQPPAL	6.64386	3.97458e-17
PPP2R5D	GLNEMVEYI	6.64386	3.97458e-17
GREB1	GPASDHPSL	6.64386	3.97458e-17
MICAL3	GPCGLRTAIDL	6.64386	3.97458e-17
MICAL1	GPCGLRVAVEL	6.64386	3.97458e-17
NCOA6	GPSLPGGAL	6.64386	3.97458e-17
SUMO3	GQDGSVVQFKI	6.64386	3.97458e-17
GLRX3	GQFEELLRL	6.64386	3.97458e-17
PLCB3	GQLAGTSSV	6.64386	3.97458e-17
NXN	GQNFEIIFV	6.64386	3.97458e-17
NFYA	GQTQTQQQI	6.64386	3.97458e-17
EDC4	GVLIKLFCV	6.64386	3.97458e-17
NPHP3	HELGFEKYY	6.64386	3.97458e-17
CCNJL	IAAEPRHCL	6.64386	3.97458e-17
HACD3	IEIFRYSFY	6.64386	3.97458e-17
NUP155	IESSVPCQL	6.64386	3.97458e-17
ACLY	IIAEGIPEAL	6.64386	3.97458e-17
SLC30A7	ILAGLAASV	6.64386	3.97458e-17
TKFC	ILRAILEVL	6.64386	3.97458e-17
SLC16A7	IMFNGVCHL	6.64386	3.97458e-17
HDLBP	IPQKFHRSV	6.64386	3.97458e-17
SPECC1L	IPRTPLSPSPM	6.64386	3.97458e-17
UBAP2L	ISQPASGNTF	6.64386	3.97458e-17
CTSD	IVDTGTSLM	6.64386	3.97458e-17
UQCR10	IYDHINEGKLW	6.64386	3.97458e-17
CAPRIN2	IYGSSWKYSTF	6.64386	3.97458e-17
PACSIN2	IYHDLEQSI	6.64386	3.97458e-17
CLASP1	IYSVIGEDL	6.64386	3.97458e-17
FNTA	KEKDTIRKEYW	6.64386	3.97458e-17
TBC1D9B	KEKMKEESW	6.64386	3.97458e-17
TASP1	KELETKQSY	6.64386	3.97458e-17
TMA7	KEMDEEDKAF	6.64386	3.97458e-17
TMA7	KEMDEEDKAF	6.64386	3.97458e-17
PRPF8	KIMKANPAL	6.64386	3.97458e-17
ISG20	KLDHCRRVSL	6.64386	3.97458e-17
PIK3C2A	KLFDKIAST	6.64386	3.97458e-17
AP2B1	KLHDINAQM	6.64386	3.97458e-17
ZNF143	KLIDGQVIQL	6.64386	3.97458e-17
GADD45A	KLLNVDPDNV	6.64386	3.97458e-17
KCT2	KLLPGSAIQAL	6.64386	3.97458e-17
GEMIN4	KLPSETIFVGC	6.64386	3.97458e-17
MED12	KLREIEQQI	6.64386	3.97458e-17
BCAS4	KLTEMRGIYA	6.64386	3.97458e-17
FZR1	KLTGHSYRV	6.64386	3.97458e-17
EIF6	KLTNTYCLV	6.64386	3.97458e-17
RAB3GAP2	KLVNKVIEL	6.64386	3.97458e-17
PGM3	KMLENIIDLF	6.64386	3.97458e-17
BRD3	KMPDEPVEA	6.64386	3.97458e-17
GNL2	KPEEQRKTL	6.64386	3.97458e-17
ILF3	KPHNPGFGM	6.64386	3.97458e-17
H1-4	KPKKAPKSPA	6.64386	3.97458e-17
PAK2	KPLSSLTPLIM	6.64386	3.97458e-17
THG1L	KPNDSRALQLM	6.64386	3.97458e-17
HSD17B4	KPVYPGQTL	6.64386	3.97458e-17
DAP3	KQDWLILHI	6.64386	3.97458e-17
TMCO4	KQMDAILKA	6.64386	3.97458e-17
PARP14	KTDVVVNSV	6.64386	3.97458e-17
CASP2	KVGSFSQNV	6.64386	3.97458e-17
SON	KVLEPSETLVV	6.64386	3.97458e-17
STON2	KYEHAFNSI	6.64386	3.97458e-17
IQGAP3	KYGLQLPAF	6.64386	3.97458e-17
PPP5C	KYTAQMYEL	6.64386	3.97458e-17
COPZ2	KYYDDTFPSM	6.64386	3.97458e-17
FBXO21	LAEEAAPEV	6.64386	3.97458e-17
SCRIB	LEAEKRALW	6.64386	3.97458e-17
CADPS2	LEAQPQDSW	6.64386	3.97458e-17
KLHL35	LLADPALGV	6.64386	3.97458e-17
PI15	LLFSLLCEA	6.64386	3.97458e-17
CYB5D2	LLGRVYDV	6.64386	3.97458e-17
CD24	LLLPTQIYS	6.64386	3.97458e-17
LBP	LLLTSTPEA	6.64386	3.97458e-17
ELOVL7	LLNTAVHVV	6.64386	3.97458e-17
PRPF8	LLQEGEVYSA	6.64386	3.97458e-17
NUP62	LLQRKVEEV	6.64386	3.97458e-17
SUPT20H	LMSGSNPML	6.64386	3.97458e-17
NUP160	LPCASGGIF	6.64386	3.97458e-17
GPR107	LPFTKSLSL	6.64386	3.97458e-17
TGIF2	LPRGSSPSV	6.64386	3.97458e-17
DUSP23	LPRLPAHYQFL	6.64386	3.97458e-17
NIBAN1	LPSESVSSL	6.64386	3.97458e-17
TRIM56	LPSGDRVAVSV	6.64386	3.97458e-17
C15orf39	LPSPPAVAV	6.64386	3.97458e-17
CPSF2	LPYAVGKLGL	6.64386	3.97458e-17
RIF1	LRIYHEQQV	6.64386	3.97458e-17
LONRF1	LVDCLVFNY	6.64386	3.97458e-17
ALS2	LVDKNIMGY	6.64386	3.97458e-17
RRBP1	LVRQQLSEM	6.64386	3.97458e-17
RRBP1	LVRQQLSEM	6.64386	3.97458e-17
TUBB2A; TUBB3; TUBB; TUBB4B	LYDICFRTL	6.64386	3.97458e-17
MON2	LYQHIKTGF	6.64386	3.97458e-17
ADAR	MESTESRHY	6.64386	3.97458e-17
PDS5A	MFGKLMTI	6.64386	3.97458e-17
ATG101	MLAVLHTV	6.64386	3.97458e-17
MDN1	MLSEHTSKL	6.64386	3.97458e-17
TAOK2	MMQEGEHTV	6.64386	3.97458e-17
ZDHHC5	MPHSSSAKL	6.64386	3.97458e-17
CTR9	MQAESCYQL	6.64386	3.97458e-17
CHMP5	NEIQEALSRSY	6.64386	3.97458e-17
ACLY	NFTNVAATF	6.64386	3.97458e-17
TRIM22	NIVERVKEV	6.64386	3.97458e-17
GAA	NLYGSHPFYL	6.64386	3.97458e-17
CUBN	NPIVSSGNSL	6.64386	3.97458e-17
HEATR5B	NVSPFAPGV	6.64386	3.97458e-17
DTX2	PYIIDLPSW	6.64386	3.97458e-17
PLD2	QEEIFITDW	6.64386	3.97458e-17
ARHGEF28	QEFEAESW	6.64386	3.97458e-17
JMJD6	QEGWSAQEKW	6.64386	3.97458e-17
KIF2C	QENDMEVEL	6.64386	3.97458e-17
RNF215	QEQKPLQQLW	6.64386	3.97458e-17
HELZ2	QERKTQYSW	6.64386	3.97458e-17
CFI	QLGDLPWQV	6.64386	3.97458e-17
FASN	QLGPVGGVF	6.64386	3.97458e-17
TRIP11	QLQEELHQL	6.64386	3.97458e-17
HGS	QMPAFPLPYA	6.64386	3.97458e-17
ACTL6A	QMPTVHYEF	6.64386	3.97458e-17
CAPRIN1	QPMNPTQNM	6.64386	3.97458e-17
TRIM24	QQAIKQWQI	6.64386	3.97458e-17
SPTLC3	QQNGKPHFY	6.64386	3.97458e-17
IPO7	RACWVLHYF	6.64386	3.97458e-17
POLR2I	RAEDAMRLYY	6.64386	3.97458e-17
MED23	RATHVTDFF	6.64386	3.97458e-17
CCDC174	REKLEEKAKLY	6.64386	3.97458e-17
GCDH	RELERVDSGY	6.64386	3.97458e-17
FAM8A1	REYSRQVHEW	6.64386	3.97458e-17
RFX7	RFLVKSHYI	6.64386	3.97458e-17
RBM39	RLAEGTGLQI	6.64386	3.97458e-17
CRAT	RLAHYLEKA	6.64386	3.97458e-17
IFT52	RLAQITNKC	6.64386	3.97458e-17
TUBA3D; TUBA1C	RLDHKFDLMY	6.64386	3.97458e-17
FKBP3	RLEIEPEWAY	6.64386	3.97458e-17
AFG3L2	RLIDDEVRILI	6.64386	3.97458e-17
MMS19	RLMGLLSDPEL	6.64386	3.97458e-17
RILPL1	RLMPKVVRV	6.64386	3.97458e-17
GAPVD1	RLPNFGSHVL	6.64386	3.97458e-17
EVI5	RLQEELIAV	6.64386	3.97458e-17
TM2D1	RLVGVLWFV	6.64386	3.97458e-17
PLAUR	RLWGGTLLWT	6.64386	3.97458e-17
ICA1L	RMMSQIHEA	6.64386	3.97458e-17
CRYBG1	RMPNSPAPHF	6.64386	3.97458e-17
DUT	RPAEVGGMQL	6.64386	3.97458e-17
CHPF2; CHPF	RPDEWLGRCIL	6.64386	3.97458e-17
ITGA8	RPDKHQVII	6.64386	3.97458e-17
TSR1	RPGDLHVVL	6.64386	3.97458e-17
MARCHF7	RPKENSMSTL	6.64386	3.97458e-17
YTHDF2	RPNNAYTAM	6.64386	3.97458e-17
MCL1	RPPPIGAEV	6.64386	3.97458e-17
KIF23	RPVDKAICGL	6.64386	3.97458e-17
PCSK1N	RPVKEPRGL	6.64386	3.97458e-17
CLSTN3	RPVKFLWKL	6.64386	3.97458e-17
PVR	RQAELTVQV	6.64386	3.97458e-17
DCD	RQAPKPRKQ	6.64386	3.97458e-17
SETD3	RQYAYFYKV	6.64386	3.97458e-17
SEC22B	RVADGLPLA	6.64386	3.97458e-17
CFAP298	RVYNGRLKV	6.64386	3.97458e-17
TWIST2	RYIDFLYQV	6.64386	3.97458e-17
PLK2	RYIDTHNRV	6.64386	3.97458e-17
ARSA	RYMAFAHDL	6.64386	3.97458e-17
RBBP4	RYMPQNPCI	6.64386	3.97458e-17
SGSM2	RYQQVLAEW	6.64386	3.97458e-17
COL14A1	RYTAILNQI	6.64386	3.97458e-17
HHIPL2	RYWDIMEYF	6.64386	3.97458e-17
DCPH1	SATRVYIVL	6.64386	3.97458e-17
HLA-E	SEAEHQRAYL	6.64386	3.97458e-17
STRN	SEDHTLKMW	6.64386	3.97458e-17
PTPN12	SEHNTPVRSEW	6.64386	3.97458e-17
TUBGCP6	SEIAPTRPRW	6.64386	3.97458e-17
CCT3	SEMAVAHAL	6.64386	3.97458e-17
STK17A	SEMILVLEY	6.64386	3.97458e-17
MCAM	SEQDQDPQRVL	6.64386	3.97458e-17
GLE1	SEQLKRFDEW	6.64386	3.97458e-17
MYCBP2	SEYDKQHSI	6.64386	3.97458e-17
STMN1; STMN2	SGQAFELIL	6.64386	3.97458e-17
ECEL1	SIDPCQDFY	6.64386	3.97458e-17
CES2	SLYDGSMLA	6.64386	3.97458e-17
EIF3CL	SLYDYNPN	6.64386	3.97458e-17
BCAT1	SLYIRPTFI	6.64386	3.97458e-17
SLC25A11	SMISGLVTTA	6.64386	3.97458e-17
FGFR1	SMNSGVLLV	6.64386	3.97458e-17
NABP1	SMWKGCLTL	6.64386	3.97458e-17
ATXN1	SPAAAPPTL	6.64386	3.97458e-17
FZD6	SPAASISRL	6.64386	3.97458e-17
ARK2N	SPAEVVDLTL	6.64386	3.97458e-17
SHROOM1	SPASSTSSL	6.64386	3.97458e-17
TMED5	SPEGKTLVF	6.64386	3.97458e-17
MDC1	SPERDRESL	6.64386	3.97458e-17
ARHGEF1	SPGPSRPGL	6.64386	3.97458e-17
VPS18	SPHRVHYDL	6.64386	3.97458e-17
TMPO	SPILPITEF	6.64386	3.97458e-17
DCP1B	SPKHGFTIM	6.64386	3.97458e-17
OSMR	SPMFGDKDSL	6.64386	3.97458e-17
KIAA0930	SPMHERVTSF	6.64386	3.97458e-17
NR2F1	SPMSADRVVAF	6.64386	3.97458e-17
CARM1	SPMSIPTNTM	6.64386	3.97458e-17
SREBF2	SPQAPTLQV	6.64386	3.97458e-17
SUPT7L	SPQASSAEV	6.64386	3.97458e-17
ZNF638	SPRIFPHLCSL	6.64386	3.97458e-17
EDRF1	SPSLNREEV	6.64386	3.97458e-17
SERTAD2	SPSSHPCDL	6.64386	3.97458e-17
NAV2	SPTTVTQMSL	6.64386	3.97458e-17
UBN1	SPYKSSSPKL	6.64386	3.97458e-17
ZNF644	SQHQVLFLL	6.64386	3.97458e-17
ASCC1	SQVAGITGV	6.64386	3.97458e-17
PPP1R12A	SSPRLSSSL	6.64386	3.97458e-17
EXT2	SVFGTMPLKV	6.64386	3.97458e-17
TYMS	SYALLTYMI	6.64386	3.97458e-17
TMEM160	SYAVGLAAL	6.64386	3.97458e-17
SLC7A6	SYAYILEAF	6.64386	3.97458e-17
MID1	SYDTITVHW	6.64386	3.97458e-17
CLSTN1	SYEEVLHLL	6.64386	3.97458e-17
SRSF5	SYGDLKNAI	6.64386	3.97458e-17
LDOC1	SYMLVNENRF	6.64386	3.97458e-17
TNKS	TADDIRALL	6.64386	3.97458e-17
ADCY9	TARPTDTCL	6.64386	3.97458e-17
CCT8	TEIELAKQI	6.64386	3.97458e-17
ERCC4	TEKAFGQNSGW	6.64386	3.97458e-17
ECI2	TEMLIFGKKL	6.64386	3.97458e-17
SAMD9L	TEVDIKMKF	6.64386	3.97458e-17
HK2	TLAAVLQRI	6.64386	3.97458e-17
KCNH1	TLAQSCANV	6.64386	3.97458e-17
KIF5B	TLASIDAEL	6.64386	3.97458e-17
SOD3	TLDAAQPRV	6.64386	3.97458e-17
PARP10	TLDTGLEEV	6.64386	3.97458e-17
BLVRA	TLEERKEDQY	6.64386	3.97458e-17
HAT1	TLFATVGYMTV	6.64386	3.97458e-17
ACAP3	TLLGRTGQVCL	6.64386	3.97458e-17
POLR2B	TLPYIKQEV	6.64386	3.97458e-17
DOCK10	TPALPTVSI	6.64386	3.97458e-17
SOX9	TPASAGHVW	6.64386	3.97458e-17
BAZ2A	TPEEVRLPL	6.64386	3.97458e-17
DGKQ	TPESGKQTL	6.64386	3.97458e-17
KIAA1549	TPFPLPTEL	6.64386	3.97458e-17
ZNF598	TPGPVGLAL	6.64386	3.97458e-17
CD74	TPLLMQAL	6.64386	3.97458e-17
PCNA	TPLSSTVTL	6.64386	3.97458e-17
PTPRG; PTPRZ1	TQDDYVLEV	6.64386	3.97458e-17
UBAP2L	TQLQTTQSV	6.64386	3.97458e-17
SYNE1	TQSPGVQEW	6.64386	3.97458e-17
CASP1	TVMDKTRAL	6.64386	3.97458e-17
MCM3	TYAKQYEEF	6.64386	3.97458e-17
TNC	TYLPAPEGLKF	6.64386	3.97458e-17
VPS26A	TYPDVNNSI	6.64386	3.97458e-17
C1QL1	TYTTVPRVAF	6.64386	3.97458e-17
EXOC4	VAAAHSVVL	6.64386	3.97458e-17
TRIM25	VADKVHLMY	6.64386	3.97458e-17
KLHL33	VALCPAFPSL	6.64386	3.97458e-17
HELZ2	VELRGQAAW	6.64386	3.97458e-17
KMT2A	VFPDDMPTL	6.64386	3.97458e-17
SLC11A2	VIMPHNMYL	6.64386	3.97458e-17
KDM1A	VLCTLPLGV	6.64386	3.97458e-17
RETREG2	VLGHYVPGI	6.64386	3.97458e-17
TUBE1	VLIDMEEGV	6.64386	3.97458e-17
TAB1	VLLNNKLYV	6.64386	3.97458e-17
L3MBTL2	VLPSRVYWI	6.64386	3.97458e-17
LIX1L	VLREAVEAV	6.64386	3.97458e-17
ZDHHC7	VMFGTQIHSI	6.64386	3.97458e-17
DYNC1I2	VMSATFAKF	6.64386	3.97458e-17
ETS2	VMSQALKATF	6.64386	3.97458e-17
SLC2A10	VPMDSGPSCL	6.64386	3.97458e-17
CEBPB	VPSGSSGSL	6.64386	3.97458e-17
CSTF1	VQYAIGRSDTV	6.64386	3.97458e-17
RPN2	VSEDSSVTQIY	6.64386	3.97458e-17
ITGB3	VTENVVNLY	6.64386	3.97458e-17
IFT122	VVDENDTCL	6.64386	3.97458e-17
DCAF1	VVFQEKEGI	6.64386	3.97458e-17
SPRYD3	VVPSGGFFPTI	6.64386	3.97458e-17
GLTP	VYDTNPAKF	6.64386	3.97458e-17
TRRAP	VYFPIRTLYL	6.64386	3.97458e-17
KBTBD8	VYKDSIYYI	6.64386	3.97458e-17
TRUB2	VYKPPGLKW	6.64386	3.97458e-17
RAD50	VYSQFITQL	6.64386	3.97458e-17
MAP4K4; MINK1; TNIK	WAPKPYHKF	6.64386	3.97458e-17
CRYBG3	YEKEHFKGQQF	6.64386	3.97458e-17
PORCN	YESAVSFHF	6.64386	3.97458e-17
MIER1	YGKDFHLI	6.64386	3.97458e-17
MVP	YLPAVFEEV	6.64386	3.97458e-17
CCNF	YLYNEGLSV	6.64386	3.97458e-17
PICALM	YPATTPTGM	6.64386	3.97458e-17
ANKHD1	YPHPHFALL	6.64386	3.97458e-17
GABARAP	YSDESVYGL	6.64386	3.97458e-17
EXOC4	YSDQFLNMV	6.64386	3.97458e-17
RECK	YSDRVAVDYY	6.64386	3.97458e-17
IFIT5	YTDLANMY	6.64386	3.97458e-17
MAGI3	YTDTGMIYF	6.64386	3.97458e-17
HSD17B4	YTELEAIMY	6.64386	3.97458e-17
VPS18	YTERAVFRY	6.64386	3.97458e-17
ZNF513	YTTGHWDNY	6.64386	3.97458e-17
RNASET2	YWPDVIHSF	6.64386	3.97458e-17
CAMKMT	YYCLKHNNI	6.64386	3.97458e-17
TENM2	YYLDKMHYSI	6.64386	3.97458e-17
TENM2	YYLDKMHYSI	6.64386	3.97458e-17
MICAL3; MICAL2	GPCGLRTAI	6.64386	3.97458e-17
DSE; DSEL	IADSNYNWFY	6.64386	3.97458e-17
IPO8; IPO7	SPTTAAQTL	6.64386	3.97458e-17
HACD1; HACD2	SYIPIFPQL	6.64386	3.97458e-17
IGF2BP2	EIEIMKKL	6.64386	3.97458e-17
IMPDH2; IMPDH1	MMYSGELKF	6.64386	3.97458e-17
KLF4; KLF12; KLF7; KLF5; KLF2	RSDELTRHY	6.64386	3.97458e-17
PLPPR4; PLPPR3	VRFVGVHVF	6.64386	3.97458e-17
UBQLN1	QEQFGGNPF	6.64386	3.97458e-17
ZGRF1	AEMKSTENLY	6.64386	3.97458e-17
GALNT4	AEVPEQKNY	6.64386	3.97458e-17
SPATA6	ALALEISSV	6.64386	3.97458e-17
TMEM248	ALHGHCEQV	6.64386	3.97458e-17
GART	ALLGGETAEM	6.64386	3.97458e-17
CDC37	ALMEQVAHQTI	6.64386	3.97458e-17
LRRC3	ALQEALWEL	6.64386	3.97458e-17
GNB1; GNB2	ALWDIETG	6.64386	3.97458e-17
RAVER1	APGPPGRSML	6.64386	3.97458e-17
NUDCD1	APNYSYAAL	6.64386	3.97458e-17
GHITM	APSEKFLNM	6.64386	3.97458e-17
PHTF2	AQLLHVHEI	6.64386	3.97458e-17
PHLDB2	ASDDFDQASY	6.64386	3.97458e-17
DCAF13	ASDRNIVLY	6.64386	3.97458e-17
ACADS	ASTGVIMSV	6.64386	3.97458e-17
ATF7IP	AVFDKTLAEL	6.64386	3.97458e-17
KDELR3	AYVTVYMIY	6.64386	3.97458e-17
HELZ2	CPLWRSLL	6.64386	3.97458e-17
UHRF1	DECDMAFHIY	6.64386	3.97458e-17
RPA1	DTEFPNFKY	6.64386	3.97458e-17
ZNF772	EEASHCGKRHY	6.64386	3.97458e-17
ZNF93	EECGKAFKY	6.64386	3.97458e-17
ZNF195	EECGRVFMW	6.64386	3.97458e-17
RWDD2A	EEFWHTIRY	6.64386	3.97458e-17
BRD8	EENDDPQSL	6.64386	3.97458e-17
FAT1	EETGVAKML	6.64386	3.97458e-17
MTMR4	EEYYPNCEVVF	6.64386	3.97458e-17
NDUFV2	EPAGGLTSL	6.64386	3.97458e-17
GGNBP2	ETDFIAHLL	6.64386	3.97458e-17
ASAP1; ASAP2	EYLIKVNEI	6.64386	3.97458e-17
GSN	FILDHGKDGK	6.64386	3.97458e-17
TDP2	FLAENDWEM	6.64386	3.97458e-17
UBR4	FLLESNSSSV	6.64386	3.97458e-17
ATL2; ATL1	FLLPHPGLKVA	6.64386	3.97458e-17
ZFAND3	FQCQTKLEL	6.64386	3.97458e-17
TNIP2	FSDEQGEEL	6.64386	3.97458e-17
PARP14	GENVTCVEY	6.64386	3.97458e-17
TFB2M	GLSDSSPQL	6.64386	3.97458e-17
HUWE1	GMMEALLKV	6.64386	3.97458e-17
HUWE1	GMMEALLKV	6.64386	3.97458e-17
RMDN3	GQLAEHESI	6.64386	3.97458e-17
SORD	GSDVHYWEY	6.64386	3.97458e-17
PGAP2	GVPNYLPSV	6.64386	3.97458e-17
SYNE1	HPTSDKSVL	6.64386	3.97458e-17
ZBTB38	HYCNKVFAL	6.64386	3.97458e-17
TMEM116	ILMHSPPSA	6.64386	3.97458e-17
DYNLT1	IVSAFGLSI	6.64386	3.97458e-17
SMN1; SMN2	IYPATIASI	6.64386	3.97458e-17
SNTB2	KDTATAHSW	6.64386	3.97458e-17
ZNF225; ZNF230; ZNF224; ZNF284	KECGKSFRW	6.64386	3.97458e-17
ZFHX4	KLCNYNTQL	6.64386	3.97458e-17
TEX10	KLLDHTCVV	6.64386	3.97458e-17
NAPA	KLMKKLLEA	6.64386	3.97458e-17
BCAR3	KLPPQSSGV	6.64386	3.97458e-17
UBR4	KMVDGVGVCTV	6.64386	3.97458e-17
RBM33	KPQPCVVSV	6.64386	3.97458e-17
CTNND1	KPRHIEWESVL	6.64386	3.97458e-17
MTR	KPRVPPATAF	6.64386	3.97458e-17
CDK5RAP3	KQYGITGENV	6.64386	3.97458e-17
ZFHX4	KTDKHMQKY	6.64386	3.97458e-17
TLR2	KYELDFSHF	6.64386	3.97458e-17
MBNL2; MBNL1; MBNL3	KYFHPPAHL	6.64386	3.97458e-17
CSTPP1	LENLCDRHKY	6.64386	3.97458e-17
IFRD2	LESVFSRFY	6.64386	3.97458e-17
DHX8	LIDPDLTQY	6.64386	3.97458e-17
PRMT1	LIKEVDIYTV	6.64386	3.97458e-17
DUSP1	LLLDCRSFFA	6.64386	3.97458e-17
HJURP	LPKSDSSSSL	6.64386	3.97458e-17
C6orf62	LYLPQEQLTHW	6.64386	3.97458e-17
RIF1	LYNPKITSEL	6.64386	3.97458e-17
NPRL3	LYSPLAEQF	6.64386	3.97458e-17
UBE2Q1	MELLTKQGW	6.64386	3.97458e-17
RESF1	MLNSDIQEV	6.64386	3.97458e-17
ZNF808	NECGKTFSY	6.64386	3.97458e-17
UBR4	NEIHAQAQLW	6.64386	3.97458e-17
ZBED6	NYMESSPEI	6.64386	3.97458e-17
FNIP1	QEENAVDVKQY	6.64386	3.97458e-17
ZDHHC4	QELELSLHY	6.64386	3.97458e-17
CBFA2T2	QESDREELNY	6.64386	3.97458e-17
DCAF17	QESTKFKNVW	6.64386	3.97458e-17
SAAL1	QSDDPPIIL	6.64386	3.97458e-17
VRK3	RLLDALEFL	6.64386	3.97458e-17
PXK	RLLDLENSL	6.64386	3.97458e-17
DDX41	RLLQEDSSPLL	6.64386	3.97458e-17
LIMS1; LIMS2	RPCHNREKA	6.64386	3.97458e-17
FBLN1	RPKLQCKSGF	6.64386	3.97458e-17
BRF2	RQHNWPLTM	6.64386	3.97458e-17
SHPRH	RQTTSHKEI	6.64386	3.97458e-17
SPG21	RSAEVNLYV	6.64386	3.97458e-17
MIER3	RSFEHALML	6.64386	3.97458e-17
HERC2	RSSGIDCKI	6.64386	3.97458e-17
PURB	RYADEMKEI	6.64386	3.97458e-17
ZNF268	SECRKTFSF	6.64386	3.97458e-17
PIR	SEEPAHGLQLW	6.64386	3.97458e-17
RBPJ	SEQESQPCAF	6.64386	3.97458e-17
ADGRE2	SIIAGTLHYL	6.64386	3.97458e-17
ZNF792	SKCGIFFTY	6.64386	3.97458e-17
BSG	SLNDSATEV	6.64386	3.97458e-17
KMT2E	SLPDLTTPL	6.64386	3.97458e-17
SYNE1	SLSQPGPSV	6.64386	3.97458e-17
ATP23	SLVNEIFRL	6.64386	3.97458e-17
SERINC1	SMASWIPCL	6.64386	3.97458e-17
CD70	SPASRSISL	6.64386	3.97458e-17
ARHGEF33	SPASSESSL	6.64386	3.97458e-17
DNAJC1	SPGMVRLSEL	6.64386	3.97458e-17
ADCY7	SPKELVVVL	6.64386	3.97458e-17
INTS6	SPRMLNQCL	6.64386	3.97458e-17
PARP4	SPSCHSVSV	6.64386	3.97458e-17
TIMP2	SPVHPQQAF	6.64386	3.97458e-17
RHOT2	STELNHLGY	6.64386	3.97458e-17
TMEM106A	SYLSHSEQL	6.64386	3.97458e-17
SF3B5	SYMGHFDLL	6.64386	3.97458e-17
HERC2	TEDGEVYTW	6.64386	3.97458e-17
SYNE2	TENDGICLL	6.64386	3.97458e-17
SDCCAG8	TLAKKLEQI	6.64386	3.97458e-17
SCAP	TLFGLTPTL	6.64386	3.97458e-17
SETD2	TLNDSNPSL	6.64386	3.97458e-17
PHLPP2	TMADVLLEEV	6.64386	3.97458e-17
ATP2A2	TPNKPSRTSM	6.64386	3.97458e-17
USP18	TYGNPNYHW	6.64386	3.97458e-17
MLST8	VETGEIKREY	6.64386	3.97458e-17
PCNT	VETSALGHEW	6.64386	3.97458e-17
MTMR4	VLDHSLSTV	6.64386	3.97458e-17
MPP2	VLDVNPQAV	6.64386	3.97458e-17
USP36	VMQNHIVQA	6.64386	3.97458e-17
GRN	VMVDGSWGC	6.64386	3.97458e-17
FHL2	VPCYEKQHAM	6.64386	3.97458e-17
GBP5	VPHPNWPNHTL	6.64386	3.97458e-17
TMEM147	VQAGVTYLF	6.64386	3.97458e-17
GOLGA4	VQKTYEEKI	6.64386	3.97458e-17
WDR6	WEQLLEDKHF	6.64386	3.97458e-17
MAN2C1	WESDGEGLVW	6.64386	3.97458e-17
PNPO	WLRGVTATF	6.64386	3.97458e-17
SAMD8	WPFSKPAIM	6.64386	3.97458e-17
USP20	YACEKEVFL	6.64386	3.97458e-17
BRIP1	YFYHGVHKI	6.64386	3.97458e-17
PLEC	YLYGTGSVAGV	6.64386	3.97458e-17
NUMA1	YPLESRPSL	6.64386	3.97458e-17
FBXO42	YYDANQSMYVF	6.64386	3.97458e-17
HDAC2	YYYDGDIGNY	6.64386	3.97458e-17
ACTL6A	VIQDFQASV	6.64386	3.97458e-17
PREX1; PREX2; NET1; TIAM2	KYPLILKEL	6.64386	3.97458e-17
DSG2	ADEIGSDNW	6.64386	3.97458e-17
PNMA1	AEFLERLHLF	6.64386	3.97458e-17
MBTPS1	AELHIFRVF	6.64386	3.97458e-17
TSPYL1	AEMLRYITN	6.64386	3.97458e-17
ZSCAN29	AETEEPGQRGW	6.64386	3.97458e-17
IFIT2	AEYYFQKEF	6.64386	3.97458e-17
GTF2B	AIASACLYI	6.64386	3.97458e-17
CCT4	ALCVIRCLV	6.64386	3.97458e-17
RANBP2; RGPD8	ALDDSVSSSSV	6.64386	3.97458e-17
CUL9	ALDRFSSFY	6.64386	3.97458e-17
ASCC2	ALFPVAEDISL	6.64386	3.97458e-17
ITGA11	ALGDRIFSL	6.64386	3.97458e-17
KDM2A	ALIADVKILL	6.64386	3.97458e-17
PCNT	ALLDSVEVGL	6.64386	3.97458e-17
RRBP1	ALNQATSQV	6.64386	3.97458e-17
NFYC	ALQWVVVEV	6.64386	3.97458e-17
MAGEA11	ALREEGEGV	6.64386	3.97458e-17
HUWE1	ALTAVSSQL	6.64386	3.97458e-17
CPNE8; CPNE5	AMVELDGDDV	6.64386	3.97458e-17
RNF170	APAATRQQF	6.64386	3.97458e-17
ZBTB17	APREPPPVEL	6.64386	3.97458e-17
TERF2IP	APVSPSSQKL	6.64386	3.97458e-17
ATP6V0B	AQNPSLFVKI	6.64386	3.97458e-17
MAF	AYKEKYEKL	6.64386	3.97458e-17
ARFGEF2; ARFGEF1	AYVQALARF	6.64386	3.97458e-17
EMILIN1	CAESPAPAL	6.64386	3.97458e-17
SH2D3C	CLVARILGV	6.64386	3.97458e-17
TUBGCP2	CMLTNPELLKV	6.64386	3.97458e-17
MYC	CMWSGFSAA	6.64386	3.97458e-17
SERAC1	CPALRIISV	6.64386	3.97458e-17
STK17A	CRMEIIHEI	6.64386	3.97458e-17
MOCS3	CSDNVPTRY	6.64386	3.97458e-17
EFTUD2	CVSAVYTVL	6.64386	3.97458e-17
EXO1	DVDPETLSY	6.64386	3.97458e-17
COPA	EEAESLKETF	6.64386	3.97458e-17
RBM25	EEAEVFIVKMW	6.64386	3.97458e-17
DCAF10	EECTCVYEF	6.64386	3.97458e-17
CKS1B	EEFEYRHVM	6.64386	3.97458e-17
PRR12	EEFLIQHLL	6.64386	3.97458e-17
NFKBID	EEGDTLLHLF	6.64386	3.97458e-17
POLA1	EEIDGDTNKY	6.64386	3.97458e-17
FBXO38	EENDFRQDL	6.64386	3.97458e-17
IL17RD	EEPDWFEKQF	6.64386	3.97458e-17
NT5DC1	EEQEALPSL	6.64386	3.97458e-17
IRF2	EESAEGRPHW	6.64386	3.97458e-17
SSH1	EETTDLLAHW	6.64386	3.97458e-17
NRG1	EEYETTQEY	6.64386	3.97458e-17
SPTY2D1	ESDYALRY	6.64386	3.97458e-17
GBP3	EYLEYSLKL	6.64386	3.97458e-17
MED15	EYLSLVARL	6.64386	3.97458e-17
ZNF462	FGDSGRLYY	6.64386	3.97458e-17
CDK2AP2	FGPPSMGYV	6.64386	3.97458e-17
ME1	FLDEFMEAV	6.64386	3.97458e-17
LARP1B	FLFDEEIEQI	6.64386	3.97458e-17
LARP1	FLFDEEMEQM	6.64386	3.97458e-17
LARP1	FLFDEEMEQM	6.64386	3.97458e-17
LARP1	FLFDEEMEQM	6.64386	3.97458e-17
PIK3CD	FLLPTGVYL	6.64386	3.97458e-17
STEAP4	FLTELTEVL	6.64386	3.97458e-17
ZBTB10	FLYSGNLVL	6.64386	3.97458e-17
RABL2A	FMDEIFQEL	6.64386	3.97458e-17
DPY19L2	FMEKATPLRY	6.64386	3.97458e-17
MYLK	FRANLQRQV	6.64386	3.97458e-17
CDKAL1	FRNGLGNQL	6.64386	3.97458e-17
TAPBPL	FTDFQGGTL	6.64386	3.97458e-17
MYL6	FTEDQTAEF	6.64386	3.97458e-17
RRM1	FVDPAQITM	6.64386	3.97458e-17
C1S	FVDVPCSHF	6.64386	3.97458e-17
METRN	FVIHGIIHGV	6.64386	3.97458e-17
HDAC3	FYQPTCIVL	6.64386	3.97458e-17
PRKCSH	GALSEAEAQA	6.64386	3.97458e-17
HSPE1	GDILGKYVD	6.64386	3.97458e-17
IFT70B	GLAGMLTEV	6.64386	3.97458e-17
INO80	GLDDSNPLL	6.64386	3.97458e-17
MBTPS1	GLYEGEFTL	6.64386	3.97458e-17
ARF6	GLYEGLTWL	6.64386	3.97458e-17
CCDC47	GMMDTKMVHFL	6.64386	3.97458e-17
MOAP1	GPAPGFLQL	6.64386	3.97458e-17
KPTN	GPISRVIVF	6.64386	3.97458e-17
BLTP1	GQASIPTEI	6.64386	3.97458e-17
WSB2	GQIKIWEV	6.64386	3.97458e-17
COG5	GQPEIFYTF	6.64386	3.97458e-17
SEC13	GQWKEEQKL	6.64386	3.97458e-17
DGKH	GQYIPLPSL	6.64386	3.97458e-17
GSS	GYMPRQYSL	6.64386	3.97458e-17
GSS	GYMPRQYSL	6.64386	3.97458e-17
PPP1R21	HLCSMNETL	6.64386	3.97458e-17
PPP1R21	HLCSMNETL	6.64386	3.97458e-17
HSPA4L	HLDPTEMEKV	6.64386	3.97458e-17
CCAR1	HLYSAKVML	6.64386	3.97458e-17
KRT1	IAQKSKAEAES	6.64386	3.97458e-17
GBP2	IEKGDNENDSW	6.64386	3.97458e-17
PRPSAP1	IIDDVESFV	6.64386	3.97458e-17
MACF1	IIREPLTEL	6.64386	3.97458e-17
BTD	ILFFDPAIRV	6.64386	3.97458e-17
ZC3H7A	ILIGRIKNV	6.64386	3.97458e-17
CUL3	ILMYMDRVYV	6.64386	3.97458e-17
WIPI1	IPANPTGLCAL	6.64386	3.97458e-17
COL12A1	IQNEIISQV	6.64386	3.97458e-17
RPL18	IRHNKDRKV	6.64386	3.97458e-17
HTATSF1	ITVDEFIQL	6.64386	3.97458e-17
KAT5	IVDGHERAML	6.64386	3.97458e-17
SRGAP1	IYLNNVIMRF	6.64386	3.97458e-17
WDR1	IYTEHAHQV	6.64386	3.97458e-17
NPRL2	KEDFFNSQW	6.64386	3.97458e-17
TMEM185A	KIIHWPWLV	6.64386	3.97458e-17
XPO4	KLLESWLTL	6.64386	3.97458e-17
ANAPC13	KLPYEDVAI	6.64386	3.97458e-17
PIK3CB	KLYGGKLIVA	6.64386	3.97458e-17
GPI	KMKSFCQRV	6.64386	3.97458e-17
NOMO1; NOMO3	KMMDVTVTIK	6.64386	3.97458e-17
CNN3	KPFDQTTISL	6.64386	3.97458e-17
SKI	KPSSWLRTL	6.64386	3.97458e-17
MFN2	KQLHAGSLVSV	6.64386	3.97458e-17
TMX2	KRVTWIVEF	6.64386	3.97458e-17
VPS35	KVLETTVEI	6.64386	3.97458e-17
MAP3K4	KYISFARKW	6.64386	3.97458e-17
C1GALT1C1	KYRDQYNWF	6.64386	3.97458e-17
NOP10	KYSRHRITI	6.64386	3.97458e-17
ZNF92; ZNF680	KYVKVFHKF	6.64386	3.97458e-17
RAB14	LEAQRDVTY	6.64386	3.97458e-17
TIAM2	LLFEKEQGV	6.64386	3.97458e-17
PPFIBP1	LMAEISNLKL	6.64386	3.97458e-17
BTBD7	LMPDIAVGV	6.64386	3.97458e-17
PRKCSH	LPAPSAPDL	6.64386	3.97458e-17
HAT1	LPCFSREKL	6.64386	3.97458e-17
MED15	LPSVPPLEL	6.64386	3.97458e-17
PIK3R6	LSQDPTEDI	6.64386	3.97458e-17
PYCARD	LTDKLVSFY	6.64386	3.97458e-17
TRABD2A	LTDPYTISA	6.64386	3.97458e-17
RAP1BL	LYMKNGQGF	6.64386	3.97458e-17
SAP30	LYQLQVNTL	6.64386	3.97458e-17
SMURF1	LYVGKTDSI	6.64386	3.97458e-17
PTPRG	MEAIPVKQF	6.64386	3.97458e-17
TM9SF4	MEEDQEHTY	6.64386	3.97458e-17
PREPL	MFKDHCVLF	6.64386	3.97458e-17
MAPRE1	MLAWINESL	6.64386	3.97458e-17
TRIM37	MLLEGGPTTA	6.64386	3.97458e-17
NIPBL	MPHVPITTL	6.64386	3.97458e-17
RABGGTB	MVDPFHTLF	6.64386	3.97458e-17
AP1B1; AP2B1	NADELLESF	6.64386	3.97458e-17
SLC1A1	NEDSDTKKSY	6.64386	3.97458e-17
CDV3	NEKRQDPGDNW	6.64386	3.97458e-17
EIF1AY	NKADVILKY	6.64386	3.97458e-17
CCT8	NLMDDIERA	6.64386	3.97458e-17
INTS4	NPLRFTSGL	6.64386	3.97458e-17
NIPBL	NPRHGSSEDYL	6.64386	3.97458e-17
BCKDHA	NTDLVFGQY	6.64386	3.97458e-17
PSMB5	NVADLHEKY	6.64386	3.97458e-17
MYO1C	NYPQSVPRL	6.64386	3.97458e-17
UTRN	PEDVAVQL	6.64386	3.97458e-17
CNN3	PKYCAAPTE	6.64386	3.97458e-17
FLYWCH1	PLRPLEFL	6.64386	3.97458e-17
MT-ND5	PNINQFFKY	6.64386	3.97458e-17
BAG6	PNYSPQRF	6.64386	3.97458e-17
SPIRE2	PRGAQAHY	6.64386	3.97458e-17
SF3B3	PSGQLNEY	6.64386	3.97458e-17
NHSL1	PWGYYIDY	6.64386	3.97458e-17
DHX36	PYLSSVSHI	6.64386	3.97458e-17
BRD8	QEAIQAQKIW	6.64386	3.97458e-17
BECN1	QEEAQYQREY	6.64386	3.97458e-17
TIMELESS	QELELQRLF	6.64386	3.97458e-17
KATNA1	QMNKYLYSV	6.64386	3.97458e-17
OAZ1	RAALLRTFSFL	6.64386	3.97458e-17
RAD21	REIMREGSAF	6.64386	3.97458e-17
ARF6	RIDEARQEL	6.64386	3.97458e-17
DACT1	RLGNHASDI	6.64386	3.97458e-17
CARD19	RLVQDTPFL	6.64386	3.97458e-17
PRKCA	RLYFVMEYV	6.64386	3.97458e-17
ITPR1	RMDENSPLMY	6.64386	3.97458e-17
DDX42	RMFDMGFEYQV	6.64386	3.97458e-17
DDX3X; DDX17; DDX5	RMLDMGFEPQI	6.64386	3.97458e-17
URB1	RMMQTILHF	6.64386	3.97458e-17
LSM14B	RPAPPREEI	6.64386	3.97458e-17
GSTT2	RPFLAGQQVTL	6.64386	3.97458e-17
ZFP36L1	RPRLQHSFSF	6.64386	3.97458e-17
SH3GLB1	RQAEITRLLL	6.64386	3.97458e-17
CEP20	RQFLIHEL	6.64386	3.97458e-17
E2F2	RTEDNLQIY	6.64386	3.97458e-17
NT5C3A	RVDELLEKY	6.64386	3.97458e-17
ADD1	RVDENNPEY	6.64386	3.97458e-17
TRIP6	RVFHVGCFV	6.64386	3.97458e-17
OFD1	RVVSEQPQV	6.64386	3.97458e-17
TDO2	RYKVFVDLF	6.64386	3.97458e-17
NDUFS2	RYLCRVEEM	6.64386	3.97458e-17
DICER1	RYTSQPCEI	6.64386	3.97458e-17
STXBP1	SADSFQSFY	6.64386	3.97458e-17
FCHO2	SEDEEPKKY	6.64386	3.97458e-17
NOL10	SEINSLPTI	6.64386	3.97458e-17
YIPF6	SEKDGGPQF	6.64386	3.97458e-17
HLTF	SEKKSDMEW	6.64386	3.97458e-17
HLTF	SEKKSDMEW	6.64386	3.97458e-17
TNPO2	SEQDIKPRF	6.64386	3.97458e-17
MITD1	SESRYPQAL	6.64386	3.97458e-17
HECTD3	SLADMSEEL	6.64386	3.97458e-17
HMGCS1	SLFEGTWYL	6.64386	3.97458e-17
MSL2	SLLLSVEEV	6.64386	3.97458e-17
MCM3	SLLSRFDLL	6.64386	3.97458e-17
MSL2	SLPPVCDTV	6.64386	3.97458e-17
PRDM4	SLSFVSPSL	6.64386	3.97458e-17
VPS13D	SLVHINIFL	6.64386	3.97458e-17
AJUBA	SLYHTQCFV	6.64386	3.97458e-17
RANBP6	SMVKNLHSV	6.64386	3.97458e-17
TCF7L1	SPATPSAAL	6.64386	3.97458e-17
CISH	SPDPAPTPAL	6.64386	3.97458e-17
SELENOS	SPGPSTSSV	6.64386	3.97458e-17
INPP5B	SPMEIPKEL	6.64386	3.97458e-17
ZNF518A	SPMMPRITSVF	6.64386	3.97458e-17
FLT4	SPPSLQRHSL	6.64386	3.97458e-17
DAXX	SPSHGLVTSSL	6.64386	3.97458e-17
XKR5	SPSRNRMVTF	6.64386	3.97458e-17
RIOX2	SPSSLFESL	6.64386	3.97458e-17
LZTS3	SQADVSQKL	6.64386	3.97458e-17
EIF3H	SQFSYQHAI	6.64386	3.97458e-17
DPYSL4	SQMYEIFSI	6.64386	3.97458e-17
CABIN1	STDVNLWY	6.64386	3.97458e-17
PRUNE2	SVDGDSFSSL	6.64386	3.97458e-17
TIMM50	SVDPHGFISY	6.64386	3.97458e-17
FAM135A	SVIPTLESV	6.64386	3.97458e-17
AAGAB	SVSSWLPLA	6.64386	3.97458e-17
AKAP9	SVWEKEIEI	6.64386	3.97458e-17
EFNB2	SVWKYCWGV	6.64386	3.97458e-17
ZNF460	SYGPVTDSL	6.64386	3.97458e-17
GIT2	SYIPCSERI	6.64386	3.97458e-17
ZFYVE26	SYISKVDVL	6.64386	3.97458e-17
SH3BP4	SYRDVIQEL	6.64386	3.97458e-17
FDPS	SYSHIMALI	6.64386	3.97458e-17
PHF8; KDM7A	SYTDFHIDF	6.64386	3.97458e-17
TRAPPC1	SYVRSLPFF	6.64386	3.97458e-17
BPTF	TENENEKKIW	6.64386	3.97458e-17
PRPF8	TEPPPLLVY	6.64386	3.97458e-17
BFAR	TFLPFIHTI	6.64386	3.97458e-17
DMXL2	TLDECGLRY	6.64386	3.97458e-17
EMSY	TLDPQTGLFY	6.64386	3.97458e-17
SCNN1A	TLGNFIFAC	6.64386	3.97458e-17
APPBP2	TLLDYGFYL	6.64386	3.97458e-17
IGF2R	TLRDPGSQL	6.64386	3.97458e-17
FKBP9	TYIGQGYVI	6.64386	3.97458e-17
NBAS	TYQHVPVESF	6.64386	3.97458e-17
FKBP10	TYVGSGWLI	6.64386	3.97458e-17
MRPS14	VADEEIAAL	6.64386	3.97458e-17
LONP2	VAMTGEITL	6.64386	3.97458e-17
ATP1A1	VEDSYGQQW	6.64386	3.97458e-17
GBP1	VEKGDNQNDSW	6.64386	3.97458e-17
USP22	VLDSEGYLLFY	6.64386	3.97458e-17
POGK	VLWEIESEL	6.64386	3.97458e-17
MFSD12	VPVFRNLSL	6.64386	3.97458e-17
COL7A1	VQAGLSYTV	6.64386	3.97458e-17
POLD1	VQHSIITDL	6.64386	3.97458e-17
HDLBP	VVDSEALQV	6.64386	3.97458e-17
HDLBP	VVDSEALQVY	6.64386	3.97458e-17
SYTL2	WMDSTSEEV	6.64386	3.97458e-17
SYNE1	WMTDAIHML	6.64386	3.97458e-17
CACNB3	YADAYQDLY	6.64386	3.97458e-17
GABRG2	YEDYASNKTW	6.64386	3.97458e-17
CPNE8	YFFEERENLRF	6.64386	3.97458e-17
MT-CO2	YGGLIFNSY	6.64386	3.97458e-17
MICAL2	YIDTEMLL	6.64386	3.97458e-17
USP22	YIYDKDMEI	6.64386	3.97458e-17
CDC123	YLLDDGTLV	6.64386	3.97458e-17
GFM2	YLSPVLADL	6.64386	3.97458e-17
NCBP1	YTDDPEGPVM	6.64386	3.97458e-17
NCBP1	YTDDPEGPVM	6.64386	3.97458e-17
NR2C2; NR2C1	QQTGQKIQI	6.64386	3.97458e-17
FAM193B; FAM193A	REVEYFKRF	6.64386	3.97458e-17
HDAC1; HDAC2	YIKFLRSI	6.64386	3.97458e-17
CCDC14	ACISVLPTV	6.64386	3.97458e-17
TPM1; TPM2	ADVASLNRRI	6.64386	3.97458e-17
OTUD3	AEANTQVTL	6.64386	3.97458e-17
ARHGEF10L	AEDDPGEAF	6.64386	3.97458e-17
PSME2	AEEFLYRFL	6.64386	3.97458e-17
PPCS	AEENALPGF	6.64386	3.97458e-17
CEP89	AELERAQKI	6.64386	3.97458e-17
EEF2K	AEMLFTGGY	6.64386	3.97458e-17
CSTF1	AEMLRSISF	6.64386	3.97458e-17
TRIM6	AENDLVHQT	6.64386	3.97458e-17
SETD2	AENIEPSVM	6.64386	3.97458e-17
TBC1D9B	AESALEAAHYF	6.64386	3.97458e-17
PLEC	AESAWCYLY	6.64386	3.97458e-17
FASN	AETEAICFF	6.64386	3.97458e-17
PLPP5	AEYFPTKPMF	6.64386	3.97458e-17
CLTC	AFAIFRKF	6.64386	3.97458e-17
UPF1	AIDSPVSFL	6.64386	3.97458e-17
ODF2	AIMEQLKEL	6.64386	3.97458e-17
CNOT1	AIQEQITRV	6.64386	3.97458e-17
ANKRD16	AIRFLVSEL	6.64386	3.97458e-17
CORO7	ALAGGPLAV	6.64386	3.97458e-17
GYS1	ALARLNYLL	6.64386	3.97458e-17
EFHC1	ALASIQNHV	6.64386	3.97458e-17
CENATAC	ALERLLPQV	6.64386	3.97458e-17
PARP1	ALKKQLPGV	6.64386	3.97458e-17
FAM120B	ALMCTNPEI	6.64386	3.97458e-17
UTP20	ALMELFPKLQA	6.64386	3.97458e-17
QRICH1	ALQEFQQTA	6.64386	3.97458e-17
DST	ALQTIQLFL	6.64386	3.97458e-17
RNF213	ALSPSYLTV	6.64386	3.97458e-17
NCLN	ALTRVIYNL	6.64386	3.97458e-17
NIBAN1	ALVQITLPTV	6.64386	3.97458e-17
FASN	ALWHVPEHAVV	6.64386	3.97458e-17
TUBB2A; TUBB3; TUBB; TUBB4B	ALYDICFRTL	6.64386	3.97458e-17
NCBP3	APAGPALGL	6.64386	3.97458e-17
TUBGCP4	APASGWAAL	6.64386	3.97458e-17
SYMPK	APLITESAL	6.64386	3.97458e-17
EP400	APRPKSHWDYL	6.64386	3.97458e-17
IQSEC1	APSSETGTSL	6.64386	3.97458e-17
SIK2	APSSYDPLAL	6.64386	3.97458e-17
PPAT	APTAYSLLIM	6.64386	3.97458e-17
EXOSC8	AQVASQFI	6.64386	3.97458e-17
ASNS	AQVQYPLQT	6.64386	3.97458e-17
SKP1	AQVRKENQW	6.64386	3.97458e-17
EIF2AK1	AQYHLMLHI	6.64386	3.97458e-17
TCP11L1	ASEDLMTQKY	6.64386	3.97458e-17
PKMYT1	ASETLQSPGY	6.64386	3.97458e-17
CAPZA2	ATDPRPCEV	6.64386	3.97458e-17
RIPOR1	AVREAARQSL	6.64386	3.97458e-17
ELOVL1	AVVNLYQEV	6.64386	3.97458e-17
DYNC1H1	AWEAAMKRY	6.64386	3.97458e-17
PIK3CD	AYLEALSHL	6.64386	3.97458e-17
LAMA4	CLDGSGYCV	6.64386	3.97458e-17
ODF2	CLMSKLVEA	6.64386	3.97458e-17
SMAD5; SMAD1	CLSDSSIFV	6.64386	3.97458e-17
PHF8	CVFERPNV	6.64386	3.97458e-17
UTRN	DEHALIQQY	6.64386	3.97458e-17
POC1A	DPSLERHF	6.64386	3.97458e-17
ARL2BP	DTEENKLIY	6.64386	3.97458e-17
TRANK1	DYKRLFFRF	6.64386	3.97458e-17
DDX23	EEAEAKPKF	6.64386	3.97458e-17
SIL1	EEAELTQEM	6.64386	3.97458e-17
CENPS	EEAETEEQQRF	6.64386	3.97458e-17
TBC1D22B	EEDFSSPSF	6.64386	3.97458e-17
FKBP4	EEDGGIIRRI	6.64386	3.97458e-17
RBM26	EEDNESRSW	6.64386	3.97458e-17
GIGYF2	EEEKLLKLF	6.64386	3.97458e-17
PRRC2B	EEEKPDKAW	6.64386	3.97458e-17
ASH1L	EEEQENNKSF	6.64386	3.97458e-17
PRPF40A	EEESQPAKKTY	6.64386	3.97458e-17
SMARCC2	EEEWVRPVM	6.64386	3.97458e-17
KDM5B	EEEYLDSGW	6.64386	3.97458e-17
BCCIP	EEFFYEKAI	6.64386	3.97458e-17
UBA5	EEIIHEDNEW	6.64386	3.97458e-17
CREB3L2; CREB3L1	EEKRTLIAEGY	6.64386	3.97458e-17
USP34	EELEDIKQF	6.64386	3.97458e-17
ALG13	EELKTAIKLF	6.64386	3.97458e-17
DEF6	EELLRLQQL	6.64386	3.97458e-17
SLC4A1AP	EEMDTSERKI	6.64386	3.97458e-17
SF3B2	EEMETDARSSL	6.64386	3.97458e-17
SLC9A8	EEMFRPNMF	6.64386	3.97458e-17
FSTL1	EEMTRYVQEL	6.64386	3.97458e-17
GCC2	EENASRSSGW	6.64386	3.97458e-17
SPEN	EEQERQELF	6.64386	3.97458e-17
MTHFR	EESPSRTIIQY	6.64386	3.97458e-17
MYCBP2	EETQAVMKVY	6.64386	3.97458e-17
ERBIN	EETVTTLDY	6.64386	3.97458e-17
KDM4C	EEVEETESW	6.64386	3.97458e-17
ZNF467	EEVEWPQHL	6.64386	3.97458e-17
ABCE1	EEVKKMCMY	6.64386	3.97458e-17
SNX6	EFIWLHDSF	6.64386	3.97458e-17
FN1	EGDEPQYL	6.64386	3.97458e-17
VIM	EIAFLKKL	6.64386	3.97458e-17
CALM3	EIREAFRVF	6.64386	3.97458e-17
IQCB1	EKDELLHFF	6.64386	3.97458e-17
MTFMT	ELIDKLEVV	6.64386	3.97458e-17
SAFB2	ELRRQQEQL	6.64386	3.97458e-17
UBE2T	EMLDNLPEA	6.64386	3.97458e-17
NOP14	ESDSPDSHL	6.64386	3.97458e-17
UBE3C	EYITAFQSI	6.64386	3.97458e-17
CIT	EYLLCFHEF	6.64386	3.97458e-17
BRD7	EYVEKPLKL	6.64386	3.97458e-17
LRPPRC	FAHRIWDTL	6.64386	3.97458e-17
COPB1	FEWENKVTV	6.64386	3.97458e-17
CPNE3	FLDGDGGSLR	6.64386	3.97458e-17
SMPD4	FLDPGGPMMKL	6.64386	3.97458e-17
UBE4A	FLDPIMSTL	6.64386	3.97458e-17
ITPR1	FLFSDVCRV	6.64386	3.97458e-17
GAK	FLNSDSVTV	6.64386	3.97458e-17
PSMD4	FLQSVLENL	6.64386	3.97458e-17
NBAS	FLYAAQPEL	6.64386	3.97458e-17
ZBTB45	FLYSGSLVV	6.64386	3.97458e-17
MAP2K5	FMDGGSLDVY	6.64386	3.97458e-17
DCUN1D1	FMDGMTEL	6.64386	3.97458e-17
CDK20	FMLSDLAEV	6.64386	3.97458e-17
ENOX1	FMVDKAIYL	6.64386	3.97458e-17
ENOX1	FMVDKAIYL	6.64386	3.97458e-17
FLRT1	FPINLPRSL	6.64386	3.97458e-17
GBP4	FQKKLVDTI	6.64386	3.97458e-17
GTPBP2	FQVDEIYTV	6.64386	3.97458e-17
C14orf119	FSEPDFVAKFY	6.64386	3.97458e-17
BRCA1	FVCERTLKY	6.64386	3.97458e-17
HNRNPR	FYQDTYGQQW	6.64386	3.97458e-17
SPIN2A	GEHGSKDEW	6.64386	3.97458e-17
EPRS1	GEMVTFINW	6.64386	3.97458e-17
BCL10	GESSTTPFF	6.64386	3.97458e-17
FEM1B	GLAGYVYKA	6.64386	3.97458e-17
HERC2	GLANLGVTQI	6.64386	3.97458e-17
ARCN1	GLLAAFPKL	6.64386	3.97458e-17
TRADD	GLYEQAFQL	6.64386	3.97458e-17
FKBP3	GPPKYTKSVL	6.64386	3.97458e-17
CLTC; CLTCL1	GQFKDIITKV	6.64386	3.97458e-17
PIP4K2C	GSDGRFLISY	6.64386	3.97458e-17
NCAPD2	HLAPVLVAA	6.64386	3.97458e-17
CEP72	HLLQELSQV	6.64386	3.97458e-17
MB21D2	HLRTAIEHV	6.64386	3.97458e-17
PPP1R21	HLTSYICFL	6.64386	3.97458e-17
COPB1	HPAHERVLQDL	6.64386	3.97458e-17
SNX4	HYADQLKEYLF	6.64386	3.97458e-17
KRT2	IAQRSKEEAE	6.64386	3.97458e-17
ANXA5	IDLFNIRKEF	6.64386	3.97458e-17
EML5	IEQETQLTY	6.64386	3.97458e-17
BMPR2	IFMRCTDLF	6.64386	3.97458e-17
SERPINE1	IIMDRPFLFV	6.64386	3.97458e-17
FAM50A	ILRKDFSEL	6.64386	3.97458e-17
CD109	ILTTVTESV	6.64386	3.97458e-17
ACSL4; ACSL3	IMDRIYKNV	6.64386	3.97458e-17
CXorf38	IMHSSEMKV	6.64386	3.97458e-17
NOP56	IPRKNLDVM	6.64386	3.97458e-17
H2BC21; H2BC3; H2BC5; H2BC12	IQTAVRLLL	6.64386	3.97458e-17
CNN3	ISDSDYQAEY	6.64386	3.97458e-17
WBP11	ITRFVPTAL	6.64386	3.97458e-17
FLNA	IVEGENHTY	6.64386	3.97458e-17
CCNA2	IYPPEVAEF	6.64386	3.97458e-17
CDC27	IYSTTLWHL	6.64386	3.97458e-17
FOXP2	IYSWFTRTF	6.64386	3.97458e-17
UAP1L1	KAYPEEPVGV	6.64386	3.97458e-17
STIM1	KELESHSSW	6.64386	3.97458e-17
DNM1	KELRREISY	6.64386	3.97458e-17
AKAP9	KENDLQEKF	6.64386	3.97458e-17
IRF1	KEPDPKTW	6.64386	3.97458e-17
TMEM53	KEPLLFHVF	6.64386	3.97458e-17
NCOR2	KFMQHPKNF	6.64386	3.97458e-17
BRAP	KIDALQLEY	6.64386	3.97458e-17
PCLO	KIIEVQKVYK	6.64386	3.97458e-17
USP9X	KLLELIRRL	6.64386	3.97458e-17
RO60	KLLKYLEAV	6.64386	3.97458e-17
COG5	KLMDHIYAV	6.64386	3.97458e-17
BBS5	KLQESVKEI	6.64386	3.97458e-17
HEATR3	KLQHPSAEV	6.64386	3.97458e-17
SGPL1	KLTELLVKA	6.64386	3.97458e-17
USP33	KMCNKINKV	6.64386	3.97458e-17
NDUFS2	KMFEFYERV	6.64386	3.97458e-17
ST13	KPDSKKVEEDL	6.64386	3.97458e-17
KIAA1217	KPRSAAGLSSL	6.64386	3.97458e-17
NASP	KQGEVIVSI	6.64386	3.97458e-17
KCNH1	KQLSEILRI	6.64386	3.97458e-17
CALD1	KSESRQERY	6.64386	3.97458e-17
DOCK1	KYGVAFYNY	6.64386	3.97458e-17
CENPF	KYISGPHEL	6.64386	3.97458e-17
TRIO	KYMSNVDSW	6.64386	3.97458e-17
SERAC1	KYQDGVYVL	6.64386	3.97458e-17
TRAM1	KYQKGFSLW	6.64386	3.97458e-17
HSP90AA1; HSP90AB1	LAEDKENYKKF	6.64386	3.97458e-17
CLSPN	LEALKQRFW	6.64386	3.97458e-17
NUP85	LELKWQHW	6.64386	3.97458e-17
RPAP1	LLDSTFSWY	6.64386	3.97458e-17
ALAS1	LMSRHNIYV	6.64386	3.97458e-17
EDC4	LPAPADFLSL	6.64386	3.97458e-17
QKI	LPDAVGPIV	6.64386	3.97458e-17
PKMYT1	LPHGGEGWQQL	6.64386	3.97458e-17
CFL1	LQANCYEEV	6.64386	3.97458e-17
NAGLU	LTEATPNRY	6.64386	3.97458e-17
MYLK	LTERECIKY	6.64386	3.97458e-17
PLEC	LTLGKLEQV	6.64386	3.97458e-17
GMDS	LYGKVQEI	6.64386	3.97458e-17
CSNK2A2	LYGYLKKY	6.64386	3.97458e-17
NF2	MEFNCEMKW	6.64386	3.97458e-17
SPEN	MEIAKSEKF	6.64386	3.97458e-17
NEK9	MEMDPKPDL	6.64386	3.97458e-17
ACSL3	MENEVLKVL	6.64386	3.97458e-17
PLA2G15	MIEEMYQLY	6.64386	3.97458e-17
STAU1	MPRTGNGPM	6.64386	3.97458e-17
PLK2	MTDLTNNKVY	6.64386	3.97458e-17
BRINP2	MTDPSKNLGY	6.64386	3.97458e-17
SLC25A42	MYSNIFHVF	6.64386	3.97458e-17
HSP90B1	NALSGNEEL	6.64386	3.97458e-17
DNAJB14	NLGVVYYV	6.64386	3.97458e-17
PSAT1	NLVRELLAV	6.64386	3.97458e-17
WASHC1	NLYKKYVFL	6.64386	3.97458e-17
CDC23	NMDTFSNLLY	6.64386	3.97458e-17
PXK	NSEEHSAKY	6.64386	3.97458e-17
LIMA1	NTDASGKIEKY	6.64386	3.97458e-17
PPP4R3C; PPP4R3B	NTEGLHHLY	6.64386	3.97458e-17
GALC	NYFRGYEW	6.64386	3.97458e-17
HSP90AA1	NYKKFYEQF	6.64386	3.97458e-17
NASP	NYVQAVEEF	6.64386	3.97458e-17
LPCAT4	QAEGPNRLLY	6.64386	3.97458e-17
SET	QASEEILKV	6.64386	3.97458e-17
SPAG5	QDLEKTRQY	6.64386	3.97458e-17
SAMD1	QEIDGKSLL	6.64386	3.97458e-17
ASCC3	QEKQLMKQY	6.64386	3.97458e-17
OPHN1	QELERTNKF	6.64386	3.97458e-17
HCFC1R1	QEPLRKQF	6.64386	3.97458e-17
MXD4	QEVDIEGMEF	6.64386	3.97458e-17
TMX2	QHIGNIFMF	6.64386	3.97458e-17
TMX2	QHIGNIFMF	6.64386	3.97458e-17
MACF1	QLDTHMELY	6.64386	3.97458e-17
CAPRIN1	QSEVESTEY	6.64386	3.97458e-17
FAAP24	QYFPALQKF	6.64386	3.97458e-17
CEP97	QYLTSVQQL	6.64386	3.97458e-17
SEC24B	RARSFITWL	6.64386	3.97458e-17
S100A11	RCIESLIAV	6.64386	3.97458e-17
ARID4B	RENFLQQLY	6.64386	3.97458e-17
SYNM	REVPISLEV	6.64386	3.97458e-17
RAB6A	RGSDVIIML	6.64386	3.97458e-17
BICD2	RLASVAQEL	6.64386	3.97458e-17
TPM4; TPM1; TPM2	RLATALQKL	6.64386	3.97458e-17
STIP1	RLAYINPDL	6.64386	3.97458e-17
POLR2B	RLFEASDPYQV	6.64386	3.97458e-17
YEATS4	RLKASRETI	6.64386	3.97458e-17
INPP5E	RLLDYTRTV	6.64386	3.97458e-17
UBR4	RLLQTLPQL	6.64386	3.97458e-17
MSH6	RLLSKIHNV	6.64386	3.97458e-17
POLR1B	RLYSGISGLEL	6.64386	3.97458e-17
TRIM16	RMAAISNTV	6.64386	3.97458e-17
MSMO1	RMPRWYFLL	6.64386	3.97458e-17
VASH2	RMWMHVAKV	6.64386	3.97458e-17
NAT10	RPAERLDYL	6.64386	3.97458e-17
SRR	RPASYQSVSV	6.64386	3.97458e-17
ZSWIM8	RPEHHNLAF	6.64386	3.97458e-17
TRIO	RPHDKPDWCL	6.64386	3.97458e-17
AKIP1	RPKGCMGVL	6.64386	3.97458e-17
PRKAR1B	RPMKFLREH	6.64386	3.97458e-17
FBRS	RPRPPPFLGP	6.64386	3.97458e-17
FAM83D	RQFHFAGI	6.64386	3.97458e-17
SCRIB	RQKYFELEV	6.64386	3.97458e-17
DICER1	RTYDGKVRV	6.64386	3.97458e-17
DCAF13	RVFAKPFLA	6.64386	3.97458e-17
RRM1	RWFTHASPTLF	6.64386	3.97458e-17
KLHL11	RYNPNLNTW	6.64386	3.97458e-17
RAPGEF6	RYSGNQVLF	6.64386	3.97458e-17
METTL14	SADSIGAVL	6.64386	3.97458e-17
VCP	SEANVREIF	6.64386	3.97458e-17
GPRASP2	SEDEFYKQSW	6.64386	3.97458e-17
G6PD	SELDLTYGNRY	6.64386	3.97458e-17
DOCK7	SEMDPHVRDCI	6.64386	3.97458e-17
BCL2L1	SEMETPSAI	6.64386	3.97458e-17
BTN3A2	SEQEMKEMGY	6.64386	3.97458e-17
FXR1	SERKDELSDW	6.64386	3.97458e-17
MAP3K4	SESVTLQQY	6.64386	3.97458e-17
LYAR	SILDQVWNI	6.64386	3.97458e-17
BMP2K	SLAEGGFSTV	6.64386	3.97458e-17
EMC1	SLAEVVCLEMV	6.64386	3.97458e-17
TIMP3	SLCGLKLEV	6.64386	3.97458e-17
UBE4A	SLDEFDYSV	6.64386	3.97458e-17
DCAF8L2	SLEDFEHFL	6.64386	3.97458e-17
SECISBP2L	SLFNKLVEL	6.64386	3.97458e-17
CASP4	SLGKDFLTGV	6.64386	3.97458e-17
RADX	SLLTAISEV	6.64386	3.97458e-17
PARD3B; PARD3	SLQTAVAEV	6.64386	3.97458e-17
COMMD4	SLSSELQQL	6.64386	3.97458e-17
KRT10	SLTEELAYLK	6.64386	3.97458e-17
IGHMBP2	SLTSANVVL	6.64386	3.97458e-17
ZMYM3	SMLNRILAV	6.64386	3.97458e-17
CPT1A	SPFLKEVL	6.64386	3.97458e-17
DCAF5	SPHGEPFCL	6.64386	3.97458e-17
TNS3	SPIGPKSTM	6.64386	3.97458e-17
ZNF592	SPLKPPGICM	6.64386	3.97458e-17
SNAI1	SPRVAELTSL	6.64386	3.97458e-17
EP400	SPSELMLTL	6.64386	3.97458e-17
PPP1R12B	SPSSWRLGL	6.64386	3.97458e-17
DDX11L8	SPTGTGKSL	6.64386	3.97458e-17
TMEM59L	SPYDRAVLI	6.64386	3.97458e-17
BORCS7	SQARFGQSV	6.64386	3.97458e-17
ZBED5	STSSHCLLY	6.64386	3.97458e-17
SYAP1	SVAETAQTI	6.64386	3.97458e-17
ACAP3	SVLQRVQSV	6.64386	3.97458e-17
AKNA	SVRSTTRQM	6.64386	3.97458e-17
FIG4	SVVKKTGF	6.64386	3.97458e-17
PLEC	SYSALMREL	6.64386	3.97458e-17
EIF3L	SYYNYCNLF	6.64386	3.97458e-17
TRIM32	TADEEEPEL	6.64386	3.97458e-17
TSHZ1	TEIKEAQSY	6.64386	3.97458e-17
CCDC102B	TELRHLQNW	6.64386	3.97458e-17
RBAKDN	TESCGQTHTW	6.64386	3.97458e-17
ZNF697	TFSVSSHLF	6.64386	3.97458e-17
PPP1R35	TLFYESPHL	6.64386	3.97458e-17
AKAP11	TMTAAVTNV	6.64386	3.97458e-17
PITPNM3	TPAAGGPQL	6.64386	3.97458e-17
EXOSC10	TPCHFISSL	6.64386	3.97458e-17
UGDH	TPEGQRAVQAL	6.64386	3.97458e-17
NEFL	TPRVHISSV	6.64386	3.97458e-17
LRIG3	TPSFLRPLL	6.64386	3.97458e-17
FEN1	TTSHLMGMFY	6.64386	3.97458e-17
FSCN1	TVDPASLWEY	6.64386	3.97458e-17
GALNT3	TYPIKTPTF	6.64386	3.97458e-17
GTF2E1	VADDPIVMV	6.64386	3.97458e-17
ACACA	VAMDSIIHM	6.64386	3.97458e-17
KBTBD6	VECYNVKRNQW	6.64386	3.97458e-17
PIGT	VHPPPTTTY	6.64386	3.97458e-17
DYNC1H1	VIADKQMSV	6.64386	3.97458e-17
SNRNP200	VILHHEYFL	6.64386	3.97458e-17
ASNS	VLFNSEEGI	6.64386	3.97458e-17
STT3A	VLFRSVISL	6.64386	3.97458e-17
MAGEA9; MAGEA9B	VLGEEQEGV	6.64386	3.97458e-17
PI4KA	VLLQVLHVL	6.64386	3.97458e-17
FAM114A1	VLNPMISSV	6.64386	3.97458e-17
HAUS6	VLPESLPVL	6.64386	3.97458e-17
SYNE2	VLRELCEEL	6.64386	3.97458e-17
ATP6V0A1	VLWTMVIHI	6.64386	3.97458e-17
ARFGEF1	VLYDGENHDC	6.64386	3.97458e-17
ELOVL1	VMKHADPRI	6.64386	3.97458e-17
CSPG4	VPQALGRSSL	6.64386	3.97458e-17
WASHC4	VVMNVVHQL	6.64386	3.97458e-17
IL17RA	VYFRIQDLEMF	6.64386	3.97458e-17
AFDN	VYKDMPETSF	6.64386	3.97458e-17
IPP	VYNPHSDTW	6.64386	3.97458e-17
PRKDC	VYTPVLEHL	6.64386	3.97458e-17
FAT4	VYVADGHWHTF	6.64386	3.97458e-17
STAT2	VYVSRPSHF	6.64386	3.97458e-17
DYNC1H1	WTDGLFTHV	6.64386	3.97458e-17
NOP58	WYGWHFPEL	6.64386	3.97458e-17
GOPC	YEDESGHRY	6.64386	3.97458e-17
YJU2	YIYKGKKFNA	6.64386	3.97458e-17
FTL	YLFERLTLKHD	6.64386	3.97458e-17
ELL2	YLHNKLAHI	6.64386	3.97458e-17
USP9X	YLLECPSAEV	6.64386	3.97458e-17
CNOT1	YLLREWVNL	6.64386	3.97458e-17
MITD1	YLNETVTEV	6.64386	3.97458e-17
INPPL1	YLQDQHLLL	6.64386	3.97458e-17
NUP133	YLQKRSDLL	6.64386	3.97458e-17
H2AZ1	YLTAEVLEL	6.64386	3.97458e-17
GCNT1	YLWATIQRI	6.64386	3.97458e-17
MKNK1	YMAPEVVEV	6.64386	3.97458e-17
DAB2IP	YPDDRTARTL	6.64386	3.97458e-17
UBE2L3	YPFKPPKITF	6.64386	3.97458e-17
TTC17	YQKQHDHYL	6.64386	3.97458e-17
EID2	YQRNPHRV	6.64386	3.97458e-17
GSTM4; GSTM2	YTDSSYEEKKY	6.64386	3.97458e-17
COPG1; COPG2	YVLEDLEVTV	6.64386	3.97458e-17
FOXP4	YYKKQQEQL	6.64386	3.97458e-17
MICU2	YYMTPRDFLF	6.64386	3.97458e-17
RTN3	EGHPFKAY	6.64386	3.97458e-17
UNC45A	QLVAVEALIHA	6.64386	3.97458e-17
SLC12A5; SLC12A4; SLC12A6; SLC12A7	GPPHTKNW	6.64386	3.97458e-17
CNOT10	AAICLRNAL	6.64386	3.97458e-17
TTC3	AEGDFTVADY	6.64386	3.97458e-17
ALPK2	AEIHEDSTICW	6.64386	3.97458e-17
CHD4	AEMEERFYRY	6.64386	3.97458e-17
TMOD3	AEMLKVNKTL	6.64386	3.97458e-17
MAST1	AENPFVVGMF	6.64386	3.97458e-17
ARL4C	AENQGTPLL	6.64386	3.97458e-17
PDCD2	AESAPAWRL	6.64386	3.97458e-17
MRPL11	ALQDVPLSSV	6.64386	3.97458e-17
PSAT1	ALRECPSVL	6.64386	3.97458e-17
PTPRN	ALTAVAEEV	6.64386	3.97458e-17
MRI1	APEELRTAL	6.64386	3.97458e-17
PUF60	APFGPIKSIDM	6.64386	3.97458e-17
SEPSECS	APRVPDRLEEL	6.64386	3.97458e-17
RPL36	APYERRAMEL	6.64386	3.97458e-17
DPY19L1	AQFVLLTQI	6.64386	3.97458e-17
KIF13A	AQMEVIMKT	6.64386	3.97458e-17
LOXL2	ASNAFQETW	6.64386	3.97458e-17
CLSTN1	AVVPSTATV	6.64386	3.97458e-17
KIFAP3	AYTDCIPQL	6.64386	3.97458e-17
TRIM38	CEDEGQLICW	6.64386	3.97458e-17
WDR43	CSDKMSLLLVY	6.64386	3.97458e-17
BCOR	CVGSAPPSV	6.64386	3.97458e-17
DTD1	EDESGKHW	6.64386	3.97458e-17
SELENON	EEIKWQQEL	6.64386	3.97458e-17
HSPA4	EELGKQIQQY	6.64386	3.97458e-17
POLK	EEQNNPQIL	6.64386	3.97458e-17
LAMC3	EESPGLQEW	6.64386	3.97458e-17
STRIP1	EYMAQHLVF	6.64386	3.97458e-17
NTRK3	EYMKHGDLNKF	6.64386	3.97458e-17
DRC7	FIDPFTGHSY	6.64386	3.97458e-17
ARHGEF9	FLFDHQMVLC	6.64386	3.97458e-17
PLEKHG3	FLFDKTLLI	6.64386	3.97458e-17
ARMCX1	FLFKESGVCV	6.64386	3.97458e-17
ALG3	FMCCASYRV	6.64386	3.97458e-17
TMEM184B	FMVKSVIFL	6.64386	3.97458e-17
HMGCR	FPACVSLVL	6.64386	3.97458e-17
MORN1	FRYEGEWKA	6.64386	3.97458e-17
SLC17A5	FYGYIITQI	6.64386	3.97458e-17
CROT	FYHIRDDRF	6.64386	3.97458e-17
ABCA1	GENRFVSPLSW	6.64386	3.97458e-17
KRT10	GGSSGGYGGL	6.64386	3.97458e-17
GAPDH	GIVEGLMTTV	6.64386	3.97458e-17
AKT3	GLCKEGITDA	6.64386	3.97458e-17
MAGED2	GLFAGLGGAGA	6.64386	3.97458e-17
CPLANE2	GLLERPVLL	6.64386	3.97458e-17
CA9	GLLFAVTSV	6.64386	3.97458e-17
CKAP5	GQYAGHVV	6.64386	3.97458e-17
UTP4	HPKRPMHIL	6.64386	3.97458e-17
C5	HYLETGNHW	6.64386	3.97458e-17
HLA-A	IAVGYVDDTQ	6.64386	3.97458e-17
TIPARP	ILLPYLQTL	6.64386	3.97458e-17
MCM6	ILVDECNEV	6.64386	3.97458e-17
UBOX5	KARPPFGAM	6.64386	3.97458e-17
DNAH9	KELAYDAQK	6.64386	3.97458e-17
SRI	KELWAVLNGW	6.64386	3.97458e-17
PCMTD2	KENAYKDLAW	6.64386	3.97458e-17
CALR	KEQFLDGDGW	6.64386	3.97458e-17
KLHDC10	KIWLVVPSL	6.64386	3.97458e-17
KANSL1	KLAPPSSTL	6.64386	3.97458e-17
PPP2R3C	KLLDIENKGYL	6.64386	3.97458e-17
FASTKD1	KLMNDDTLVNV	6.64386	3.97458e-17
DDOST	KLPDVYGVF	6.64386	3.97458e-17
DDOST	KLPDVYGVFQF	6.64386	3.97458e-17
CDC16	KMCYKLTSV	6.64386	3.97458e-17
LACTB	KPGSQFLYSTF	6.64386	3.97458e-17
C17orf58	KPGSRYIVM	6.64386	3.97458e-17
ANAPC16	KPIEQLLGF	6.64386	3.97458e-17
CEBPB	KQLPEPLLA	6.64386	3.97458e-17
TAGLN2	KQMEQISQFL	6.64386	3.97458e-17
EEFSEC	KRYVFDTH	6.64386	3.97458e-17
ARPC5L	KSSEIEQAV	6.64386	3.97458e-17
SMC1A	KSYKGRQII	6.64386	3.97458e-17
JMJD7	KVVDEEAMEKV	6.64386	3.97458e-17
EEF1A2; EEF1A1	KYAWVLDKL	6.64386	3.97458e-17
ATPAF1	KYMSVIAEL	6.64386	3.97458e-17
POLD2	LENRAQQHW	6.64386	3.97458e-17
CUL4B; CUL4A	LFLDRTYVL	6.64386	3.97458e-17
UBE4A	LLDEAIQYL	6.64386	3.97458e-17
UBE4B	LLDESLESL	6.64386	3.97458e-17
MPDU1	LLFGGSLARI	6.64386	3.97458e-17
AMBRA1	LLPEYLPYA	6.64386	3.97458e-17
ZNF790	LPDSEVIQY	6.64386	3.97458e-17
SBNO1	LPNGDRAGF	6.64386	3.97458e-17
TMED4	LPSTPGLGM	6.64386	3.97458e-17
OSBPL8	LQQKDYFII	6.64386	3.97458e-17
PNRC1	LTEVSQKENY	6.64386	3.97458e-17
RPE	MEDMMPKVHW	6.64386	3.97458e-17
PEX16	MEMGAAKVW	6.64386	3.97458e-17
TBC1D2B	MPRDYYTKTL	6.64386	3.97458e-17
NFE2L2	NEMMSKEQF	6.64386	3.97458e-17
ELOVL6	NENEAIQWM	6.64386	3.97458e-17
SAMD9	NPNAFICQAL	6.64386	3.97458e-17
PDP2	NSESIGAYY	6.64386	3.97458e-17
MAN2A2	NYQRLFDFF	6.64386	3.97458e-17
PIGQ	PHEPWLRL	6.64386	3.97458e-17
LRRC8E	PYLVVIHTL	6.64386	3.97458e-17
XPO4	QEEDLRQIF	6.64386	3.97458e-17
SPG11	QENMQIQSF	6.64386	3.97458e-17
STAC	QEYIFKKPTF	6.64386	3.97458e-17
INTS7	QKYPFPILI	6.64386	3.97458e-17
SMARCAL1	QLSERHAVAVL	6.64386	3.97458e-17
ANKIB1	QLVPVDIIESV	6.64386	3.97458e-17
STON1	QSDDLPQFQY	6.64386	3.97458e-17
SLX4	QTDSGEVLY	6.64386	3.97458e-17
TK1	REAAYTKRL	6.64386	3.97458e-17
TFRC	REFKLSKVW	6.64386	3.97458e-17
CELSR1	RIDPDSGTMY	6.64386	3.97458e-17
NUP58	RILVQQFEV	6.64386	3.97458e-17
EHMT2	RMSDDVHSL	6.64386	3.97458e-17
MAN2C1	RPAQVGDSF	6.64386	3.97458e-17
USF1	RTENGGQVMY	6.64386	3.97458e-17
PCOLCE	RVFDLELHPA	6.64386	3.97458e-17
WWP1	RYLCQSNAL	6.64386	3.97458e-17
SBF2	RYPQSIFSTF	6.64386	3.97458e-17
SNX8	SEDVVLKLF	6.64386	3.97458e-17
RNFT1	SEFRYLFKW	6.64386	3.97458e-17
KIF21B	SEGSFSQSF	6.64386	3.97458e-17
DDX1	SEMGVMPEI	6.64386	3.97458e-17
SETBP1	SEMNPSNDKW	6.64386	3.97458e-17
PSTK	SEMTFKQRW	6.64386	3.97458e-17
B9D2	SESSLFCKW	6.64386	3.97458e-17
NLRP1	SESSRKEYF	6.64386	3.97458e-17
XRN1	SEVFVDLKW	6.64386	3.97458e-17
TMEM62	SLSSITSVTV	6.64386	3.97458e-17
CIAO1	SLTAHLHQA	6.64386	3.97458e-17
PABPC3; PABPC1	SPAGPILSI	6.64386	3.97458e-17
WDR1	SPDGNRFATA	6.64386	3.97458e-17
PLXNA3	SPDHRHIYLL	6.64386	3.97458e-17
ELAVL1	SPMGVDHMSGL	6.64386	3.97458e-17
SNX7	SPMMPTSPLSM	6.64386	3.97458e-17
TBP	SPMMPYGTGL	6.64386	3.97458e-17
OSBPL9	SPNDKKSFCSI	6.64386	3.97458e-17
EFNB1	SPNYMGLEF	6.64386	3.97458e-17
ABRAXAS2	SPRMPSSGF	6.64386	3.97458e-17
ZC3HAV1	SPTLPAARSSL	6.64386	3.97458e-17
UBXN4	SQIYPVVCV	6.64386	3.97458e-17
CTNNB1	SQSFTQEQV	6.64386	3.97458e-17
AGPS	STCRVTQTY	6.64386	3.97458e-17
WASHC5	SYFKGPELW	6.64386	3.97458e-17
DLG3	SYGDILHVI	6.64386	3.97458e-17
SLC23A2	SYLPISPTF	6.64386	3.97458e-17
NHLRC3	TEDGYFLRAW	6.64386	3.97458e-17
PRIMPOL	TEKATEESW	6.64386	3.97458e-17
HUWE1	TEQELELLI	6.64386	3.97458e-17
FAT4	TIDEVKGTIY	6.64386	3.97458e-17
KDM6A	TLAPPLPSA	6.64386	3.97458e-17
PROSER2	TLDDESLKY	6.64386	3.97458e-17
FRAS1	TLSDGVSEV	6.64386	3.97458e-17
CYP26B1	TPISGGYRTV	6.64386	3.97458e-17
MOCOS	TSDLMENTY	6.64386	3.97458e-17
KIF5B	TVDKDITL	6.64386	3.97458e-17
ELMO1	VELMDHGIVSW	6.64386	3.97458e-17
TRIP13	VLIDEVESL	6.64386	3.97458e-17
ATP9A	VPEMRLGAL	6.64386	3.97458e-17
SAE1	VRYCFSEM	6.64386	3.97458e-17
CDC45	VSDFRKEFY	6.64386	3.97458e-17
NPC1	VYADYHTHFL	6.64386	3.97458e-17
MAGEC2	VYGEPRELL	6.64386	3.97458e-17
CDK9	WSDPMPSDL	6.64386	3.97458e-17
REPS1	YIALKLVAV	6.64386	3.97458e-17
EIF3L	YIDKDMIHI	6.64386	3.97458e-17
SMC3	YLFDEIDQA	6.64386	3.97458e-17
PDS5B; PDS5A	YLLENIAWV	6.64386	3.97458e-17
RSU1	YLTTLRALYL	6.64386	3.97458e-17
NAA25	YLVNDIYEL	6.64386	3.97458e-17
MPV17	YLVPLHYRL	6.64386	3.97458e-17
LOXL1	YPAPERPYV	6.64386	3.97458e-17
HNRNPR	YQDTYGQQWK	6.64386	3.97458e-17
EIF2S1	YQHKFPEV	6.64386	3.97458e-17
RAPGEF1	YQTPQNEHI	6.64386	3.97458e-17
DPP4	YSDESLQY	6.64386	3.97458e-17
HDAC4	YSDPSVLYM	6.64386	3.97458e-17
BLTP3B	YTDSSSILNY	6.64386	3.97458e-17
HIF1A	YVDSDMVNEF	6.64386	3.97458e-17
PATL1	YYQNYFEKL	6.64386	3.97458e-17
ROS1	YYSIISHTL	6.64386	3.97458e-17
EIF4A1; EIF4A3; EIF4A2	VLDEADEML	6.64386	3.97458e-17
ZNF557	SYLTVHKRI	6.64386	3.97458e-17
BTBD3	AAQSGVLTL	6.64386	3.97458e-17
AIMP1	AEADQIIEY	6.64386	3.97458e-17
CLASP2	AEAIVPTLF	6.64386	3.97458e-17
CACNA1G	AEESGQPRSF	6.64386	3.97458e-17
NFKBIB	AELGPGLSW	6.64386	3.97458e-17
APPL2	AEMFSKRMDSF	6.64386	3.97458e-17
BBS1	AESNEANSKW	6.64386	3.97458e-17
STAT5B; STAT5A	AESVTEEKF	6.64386	3.97458e-17
NMD3	AILQQVFVV	6.64386	3.97458e-17
UNC45A	ALAAYTQAL	6.64386	3.97458e-17
S100A6	ALALIYNEAL	6.64386	3.97458e-17
CCDC184	ALDEQASHIQV	6.64386	3.97458e-17
ATP5MC1	ALFISPALI	6.64386	3.97458e-17
CCT5	ALLEEAEQLL	6.64386	3.97458e-17
NOC4L	ALLERGELFV	6.64386	3.97458e-17
ZFYVE27	ALMISVPAL	6.64386	3.97458e-17
RABGAP1L	ALMNEIQAA	6.64386	3.97458e-17
ZGRF1	ALMNGVTEI	6.64386	3.97458e-17
LSS	ALNGMTFYV	6.64386	3.97458e-17
KCTD6	AMFGGDFPTA	6.64386	3.97458e-17
HEXD	AMIDQVLEL	6.64386	3.97458e-17
CSNK1E	APANVSSSDL	6.64386	3.97458e-17
HCFC1	APCSAGPLL	6.64386	3.97458e-17
TTLL5	APELKIESL	6.64386	3.97458e-17
NOTCH1	APLGGTPTL	6.64386	3.97458e-17
GHITM	APLGVGLGL	6.64386	3.97458e-17
ACSL1	APMPCNLIKL	6.64386	3.97458e-17
MAN2B1	APPRTQFSGL	6.64386	3.97458e-17
PRAG1	APSASSSQL	6.64386	3.97458e-17
EPRS1	APSMGAKSL	6.64386	3.97458e-17
DLX2	APVSAGTIF	6.64386	3.97458e-17
ITGAV	ATDIDKNGY	6.64386	3.97458e-17
PSMC3	ATELTHEDY	6.64386	3.97458e-17
EIF2AK3	ATENSVYLGMY	6.64386	3.97458e-17
APOL2	AYAPPPHVI	6.64386	3.97458e-17
WDR36	AYFLKPKEL	6.64386	3.97458e-17
BARX1	CADHRPHRY	6.64386	3.97458e-17
TMPRSS3	CASGHVVTL	6.64386	3.97458e-17
PHF6	CEIKACVKTY	6.64386	3.97458e-17
BTN3A3	CENFTSGRHY	6.64386	3.97458e-17
BTN3A3	CENFTSGRHYW	6.64386	3.97458e-17
TOX4	CENPPIVSKDW	6.64386	3.97458e-17
LMNA	CGNSLRTAL	6.64386	3.97458e-17
HK2	CLDDFRTEF	6.64386	3.97458e-17
FRMD6	CPMRSRHLL	6.64386	3.97458e-17
PDLIM1	CTDNLTLTV	6.64386	3.97458e-17
SLC41A2	CYYPFRTFF	6.64386	3.97458e-17
CHD6	DEKIKSFIW	6.64386	3.97458e-17
LAMC1	DEMVTDQAF	6.64386	3.97458e-17
LAMC1	DEMVTDQAF	6.64386	3.97458e-17
DNAJC1	DLELFDLVE	6.64386	3.97458e-17
TMED5	DYMFCFDNTF	6.64386	3.97458e-17
VPS13D	EEALIFQTF	6.64386	3.97458e-17
PIN1	EEDFESLASQF	6.64386	3.97458e-17
FBXL19	EEGASLGSGW	6.64386	3.97458e-17
STRAP	EELESYKGHF	6.64386	3.97458e-17
TAF8	EENIIDNPY	6.64386	3.97458e-17
CPSF2	EESEIIPTL	6.64386	3.97458e-17
MPDZ	EESELQNTAY	6.64386	3.97458e-17
AKAP9	EESKQEQLI	6.64386	3.97458e-17
RERG	EGNITEIFY	6.64386	3.97458e-17
CCT8	ETCPGLEQY	6.64386	3.97458e-17
TRIO	EVDLPSEL	6.64386	3.97458e-17
MMP2	EYCKFPFLF	6.64386	3.97458e-17
AHCTF1	EYLHNCSYF	6.64386	3.97458e-17
CLINT1	FADFGSAA	6.64386	3.97458e-17
RABGGTB	FADRPGDMV	6.64386	3.97458e-17
RPP40	FADSPVSW	6.64386	3.97458e-17
HNRNPA1	FGGGSGSNF	6.64386	3.97458e-17
PLOD2	FIGYAPYV	6.64386	3.97458e-17
TAF1	FLFGNINGA	6.64386	3.97458e-17
TRIO	FLFKNSIKV	6.64386	3.97458e-17
MATN2	FLINEDLKTC	6.64386	3.97458e-17
FZD7	FLLEDRAVCV	6.64386	3.97458e-17
NAE1	FLQEYGLSV	6.64386	3.97458e-17
HINT3	FLSKLVYRV	6.64386	3.97458e-17
EPM2AIP1	FLVDIMEHL	6.64386	3.97458e-17
SERPINH1	FMVTRSYTV	6.64386	3.97458e-17
GTF2H2	FPQHTIASL	6.64386	3.97458e-17
PYCR2; PYCR1	FRSLLINAV	6.64386	3.97458e-17
NUP42	FTDISPEEL	6.64386	3.97458e-17
EDEM1	FYQRFPLSFGF	6.64386	3.97458e-17
NUP160	GEAAQAEAW	6.64386	3.97458e-17
PACSIN3	GEALGGSFW	6.64386	3.97458e-17
DMWD	GEDDLVTVW	6.64386	3.97458e-17
SPAG9	GETPGSEQW	6.64386	3.97458e-17
KRT10	GLGGFGGGSF	6.64386	3.97458e-17
PLA2G6	GLLANNPTL	6.64386	3.97458e-17
LGALS9	GLQDGLQITV	6.64386	3.97458e-17
ACP6	GMFAGQLTKV	6.64386	3.97458e-17
TLN2	GMVDAIAEA	6.64386	3.97458e-17
CD70	GPALGRSFL	6.64386	3.97458e-17
PIAS3	GPLPSGPSL	6.64386	3.97458e-17
MTERF4	GVIEELSCV	6.64386	3.97458e-17
RPS12	GVMDVNTAL	6.64386	3.97458e-17
TMEM64	GVVVGVAEV	6.64386	3.97458e-17
TRRAP	HLLLAHII	6.64386	3.97458e-17
MAPK8IP3	HPHHSIRCM	6.64386	3.97458e-17
EEF2; EFL1	HVDFSSEV	6.64386	3.97458e-17
TUBB2A; TUBB3; TUBB; TUBB4B	HYTEGAEL	6.64386	3.97458e-17
DOCK7	IIMETVPQL	6.64386	3.97458e-17
UCK2	ILAFYSQEV	6.64386	3.97458e-17
ELK4	ILSPSLPTA	6.64386	3.97458e-17
REXO5	ILVDGICIKV	6.64386	3.97458e-17
TAP1	ILYIGGQLV	6.64386	3.97458e-17
UBAP2	IPFAAPTAL	6.64386	3.97458e-17
MYOF	IPLDFSSSL	6.64386	3.97458e-17
RBBP6	IPRSFMMEV	6.64386	3.97458e-17
LYPLA1	IRSSHIKYI	6.64386	3.97458e-17
AKAP7	ITDEPQINL	6.64386	3.97458e-17
FOXK1	IYAHITKHY	6.64386	3.97458e-17
ATXN2	IYANMRMVHI	6.64386	3.97458e-17
TTC8	IYNGQLFNNL	6.64386	3.97458e-17
MCM3	IYQSKVREL	6.64386	3.97458e-17
STK11IP	IYSQLETLI	6.64386	3.97458e-17
PRPF3	KEIELTHRM	6.64386	3.97458e-17
GUSB	KGFDWPLLV	6.64386	3.97458e-17
IGF2BP2	KIMEVDYSV	6.64386	3.97458e-17
PFDN5	KLHDVEHVL	6.64386	3.97458e-17
SNRPD3	KLIEAEDNMNC	6.64386	3.97458e-17
TMEM209	KLISSYYNV	6.64386	3.97458e-17
GLRX2	KLLPLVHQC	6.64386	3.97458e-17
G3BP1; G3BP2	KLPNFGFVV	6.64386	3.97458e-17
THOC2	KLSHSNPTI	6.64386	3.97458e-17
MRPS31	KLWEFPINNEA	6.64386	3.97458e-17
DPYSL4	KMDENEFVAV	6.64386	3.97458e-17
SMC1A	KMMREQQQI	6.64386	3.97458e-17
SMC1A	KPAANRAFVSM	6.64386	3.97458e-17
LIMS1; LIMS2	KQWHVEHFV	6.64386	3.97458e-17
KIF1B	KVISALAEV	6.64386	3.97458e-17
HNRNPUL1	KWMGIAFRI	6.64386	3.97458e-17
ZNF226	KYFSQASSL	6.64386	3.97458e-17
TXNIP	KYGCVDYW	6.64386	3.97458e-17
PPM1K	KYKNSEINFSF	6.64386	3.97458e-17
UGCG	KYPNVDARL	6.64386	3.97458e-17
POR	KYVDKRLEQL	6.64386	3.97458e-17
NCOA3	LADPSTTGQM	6.64386	3.97458e-17
SHLD2	LELETDENRIY	6.64386	3.97458e-17
MAP4K1	LILDLLDKL	6.64386	3.97458e-17
TDP2	LLCNLDIIL	6.64386	3.97458e-17
SLC9B2	LLDRVITNV	6.64386	3.97458e-17
YIF1B	LLFGKIGYYLV	6.64386	3.97458e-17
SLC7A1	LLFKFLANV	6.64386	3.97458e-17
SLC39A7	LLGDAFLHLI	6.64386	3.97458e-17
RBM42	LLPPLRIPELL	6.64386	3.97458e-17
TEX9	LLPSEGIVHL	6.64386	3.97458e-17
ABCA2	LMDTTLEEV	6.64386	3.97458e-17
DDX59	LPRMKTVLL	6.64386	3.97458e-17
SLC35A1	LPRQDTTSI	6.64386	3.97458e-17
SRGAP1	LQHQGIFRV	6.64386	3.97458e-17
TRADD	LYEQAFQLL	6.64386	3.97458e-17
SNX30	MADKNIQYY	6.64386	3.97458e-17
SEL1L	MLEEDLIQYY	6.64386	3.97458e-17
OGDHL; OGDH	MPHRGRLNVL	6.64386	3.97458e-17
YME1L1	MSEKLGVMTY	6.64386	3.97458e-17
AKAP13	MTDPEMVEV	6.64386	3.97458e-17
ADAM17	NAEDDTVCL	6.64386	3.97458e-17
STARD7	NEDSEGKEQRW	6.64386	3.97458e-17
TRAPPC12	NLDQPDLY	6.64386	3.97458e-17
TRAPPC12	NLDQPDLYY	6.64386	3.97458e-17
ABL1; ABL2	NLLDYLREC	6.64386	3.97458e-17
HIF1AN	NPQEVGPLL	6.64386	3.97458e-17
RBPJ	NSDDIGVFL	6.64386	3.97458e-17
TRPT1	NTDGFLLPKY	6.64386	3.97458e-17
CTDSPL2	NYIKDLNIL	6.64386	3.97458e-17
YEATS2	NYVIKIDHL	6.64386	3.97458e-17
PIK3R1	QEARPEEIGW	6.64386	3.97458e-17
AKAP11	QENPFPHSH	6.64386	3.97458e-17
NBAS	QEQDGIFKM	6.64386	3.97458e-17
ACAD11	QEVLIKVKHF	6.64386	3.97458e-17
SLC4A7	QLDESIRENV	6.64386	3.97458e-17
WASHC4	QLLDGMIFQA	6.64386	3.97458e-17
EIF2S3	QPHLSRQDL	6.64386	3.97458e-17
CD276	QPMTFPPEAL	6.64386	3.97458e-17
INSRR; IGF1R	QPTLVIMEL	6.64386	3.97458e-17
TSC22D1	QQANIPTAV	6.64386	3.97458e-17
PLEC	QRFLEVQYL	6.64386	3.97458e-17
OBSL1	QVEPGALRY	6.64386	3.97458e-17
NEK1	QYEHYHAIF	6.64386	3.97458e-17
SPTBN2	QYSDINNRW	6.64386	3.97458e-17
KPNB1	RICELLPEAAI	6.64386	3.97458e-17
AXIN2	RILGKVERI	6.64386	3.97458e-17
ST6GALNAC4	RLDECQMYL	6.64386	3.97458e-17
KCTD1	RLFDGTEPIVL	6.64386	3.97458e-17
TLR3	RLFGLFLNNV	6.64386	3.97458e-17
DROSHA	RLFHYRITV	6.64386	3.97458e-17
DDX27	RLIDHLHNC	6.64386	3.97458e-17
EPB41	RLPCSFATL	6.64386	3.97458e-17
CORO7	RLPDTALPTL	6.64386	3.97458e-17
IFIT3	RLSDAQIYV	6.64386	3.97458e-17
CNOT8	RLYGLGTGV	6.64386	3.97458e-17
EIF5A	RPCKIVEM	6.64386	3.97458e-17
TENM2	RPFLWLPSSGL	6.64386	3.97458e-17
GPAA1	RPHGSHGLFL	6.64386	3.97458e-17
TARS2	RPHQCGTIQL	6.64386	3.97458e-17
PDCD6IP	RPLDKHEGAL	6.64386	3.97458e-17
RPS16	RPLEMIEPRTL	6.64386	3.97458e-17
MATN2	RPQDSVAEV	6.64386	3.97458e-17
FAT1	RPQKSSTTRL	6.64386	3.97458e-17
MGRN1	RPQSKAPDSTL	6.64386	3.97458e-17
ACTB; ACTBL2; ACTC1	RPRHQGVMVGM	6.64386	3.97458e-17
MARK4	RPRPTTNLF	6.64386	3.97458e-17
POLR2E	RPRRTDLTVL	6.64386	3.97458e-17
KIF22	RPWALSVTM	6.64386	3.97458e-17
WHR1	RPYAGAVQKF	6.64386	3.97458e-17
TGFB1I1	RPYCRRDFL	6.64386	3.97458e-17
BICRAL	RQPQSDPTV	6.64386	3.97458e-17
HLTF	RYFNEGTVL	6.64386	3.97458e-17
MATCAP2	RYMEHLEKI	6.64386	3.97458e-17
LRRFIP2	RYMQGLKEL	6.64386	3.97458e-17
BIRC2	RYPHLLEQL	6.64386	3.97458e-17
TOPORS	RYRDISAEFF	6.64386	3.97458e-17
HMCN1	RYTCVASNI	6.64386	3.97458e-17
DNAJC3	RYTDATSKY	6.64386	3.97458e-17
LRCH4	SADGDPVQI	6.64386	3.97458e-17
WDR25	SADGRVLMY	6.64386	3.97458e-17
SMIM26	SASEVPSEL	6.64386	3.97458e-17
HLA-A	SDVSLTACK	6.64386	3.97458e-17
RNF213	SEAQSSPQF	6.64386	3.97458e-17
HSPA12A	SEFENSDVRW	6.64386	3.97458e-17
ZNF175	SFTQKSHLF	6.64386	3.97458e-17
URB2	SIDDLPTVL	6.64386	3.97458e-17
AASDHPPT	SIPEFFHIM	6.64386	3.97458e-17
AP3D1	SLQEDSQVTV	6.64386	3.97458e-17
AGAP1	SLSDYSSSV	6.64386	3.97458e-17
NCK1	SLSEKLAAV	6.64386	3.97458e-17
IFI27L1	SLVAILQSV	6.64386	3.97458e-17
AGO3; AGO1	SMDAHPSRY	6.64386	3.97458e-17
KHDRBS1	SMDPSGAHPS	6.64386	3.97458e-17
ARFIP1	SPAPPLPSV	6.64386	3.97458e-17
SECISBP2L	SPASSGIGSPM	6.64386	3.97458e-17
EP400	SPATATPDL	6.64386	3.97458e-17
HMGXB3	SPDLPTGSL	6.64386	3.97458e-17
LHFPL2	SPEPYHPTL	6.64386	3.97458e-17
FBXO42	SPILNGGSL	6.64386	3.97458e-17
SDF2L1	SPIRGQHEV	6.64386	3.97458e-17
EPG5	SPKSCFLFL	6.64386	3.97458e-17
SMAD5	SPLNPISSV	6.64386	3.97458e-17
COL6A3	SPLNTGKAL	6.64386	3.97458e-17
SLAIN1	SPLSPQSSI	6.64386	3.97458e-17
HEG1	SPMSQTETV	6.64386	3.97458e-17
KAT14	SPMYFRSGA	6.64386	3.97458e-17
HIPK3	SPNHTAVHAHL	6.64386	3.97458e-17
NCOA2	SPRIPPSQF	6.64386	3.97458e-17
ADD2	SPRPKTTWM	6.64386	3.97458e-17
FAT1	SPSKESVVL	6.64386	3.97458e-17
NHLRC3	SPVLRNFTF	6.64386	3.97458e-17
SEZ6L2	SPVSRTLGL	6.64386	3.97458e-17
NEO1	SPWPIGTSM	6.64386	3.97458e-17
SCFD1	SQFVMEGV	6.64386	3.97458e-17
VRK3	SQTFVNPHV	6.64386	3.97458e-17
SEC13	SSDGAISLLTY	6.64386	3.97458e-17
FLNC	STCDLNLKI	6.64386	3.97458e-17
NUP107	SVRPLVTEL	6.64386	3.97458e-17
UBE2E2; UBE2E3	SVYEGGVFFL	6.64386	3.97458e-17
ZNF527	SYLNQHQRI	6.64386	3.97458e-17
UQCRC2	SYMPPSTVL	6.64386	3.97458e-17
BAZ1B	SYRSVQEFL	6.64386	3.97458e-17
RHOBTB1	TFSDVTFKL	6.64386	3.97458e-17
SLC25A39	TGAVVTSLF	6.64386	3.97458e-17
SMDT1	TLISKNFAA	6.64386	3.97458e-17
DLC1	TLMDLSERQEV	6.64386	3.97458e-17
ULK2	TLSEDTIRV	6.64386	3.97458e-17
APPL2	TLTDYTNQL	6.64386	3.97458e-17
UBE2W	TLYEGEKFQL	6.64386	3.97458e-17
NONO	TPAPPGPATM	6.64386	3.97458e-17
NUP133	TPMATRLLL	6.64386	3.97458e-17
NCOR1	TPRATTESF	6.64386	3.97458e-17
DIAPH3	TPYPSSASL	6.64386	3.97458e-17
PARP14	TQLSSQQSV	6.64386	3.97458e-17
ADAMTS16	TRHDHAILL	6.64386	3.97458e-17
CCNE2	TSDFSRFTNY	6.64386	3.97458e-17
FLNC	TSTDVSLKI	6.64386	3.97458e-17
ADAR	TVDGPRNEL	6.64386	3.97458e-17
PIK3C2A	TYKNFFYLI	6.64386	3.97458e-17
ITM2B	TYLPQSYLI	6.64386	3.97458e-17
SP9	TYNPDFSSL	6.64386	3.97458e-17
MCM8	TYSDEFGNLDF	6.64386	3.97458e-17
PLOD2	VFIEQPTPFL	6.64386	3.97458e-17
ZEB2	VFVDNKALLL	6.64386	3.97458e-17
UFSP2	VLAHTILGV	6.64386	3.97458e-17
MTG1	VLAPRIESV	6.64386	3.97458e-17
SBNO1	VLASVSGTNV	6.64386	3.97458e-17
NBEA	VLASYSITV	6.64386	3.97458e-17
ERBB2	VLIQRNPQL	6.64386	3.97458e-17
TRMT1	VLSVITEEL	6.64386	3.97458e-17
FERMT2	VMLKLVEKL	6.64386	3.97458e-17
TAF1C	VPSEQRQML	6.64386	3.97458e-17
AHSA1	VQYKGHVEI	6.64386	3.97458e-17
ALYREF	VSDADIQEL	6.64386	3.97458e-17
BMF	VTEEPQRLFY	6.64386	3.97458e-17
DIAPH1	VVMGTVPRL	6.64386	3.97458e-17
CPSF7	VYDVVELKF	6.64386	3.97458e-17
NSMCE3	VYPTKKHLI	6.64386	3.97458e-17
PTK7	VYTCHAANL	6.64386	3.97458e-17
VPS37A	VYVTSPLVNNF	6.64386	3.97458e-17
MARS1	WEQDDLTNQW	6.64386	3.97458e-17
CFH	WSDLPICY	6.64386	3.97458e-17
ECHS1	YAFGGGCEL	6.64386	3.97458e-17
HNRNPDL	YDYTGYNY	6.64386	3.97458e-17
PRPF31	YELKDEIERKF	6.64386	3.97458e-17
PDK4	YGTDAIIYL	6.64386	3.97458e-17
AMMECR1	YKAPITNEF	6.64386	3.97458e-17
SAMHD1	YLAGCLVHA	6.64386	3.97458e-17
CEBPA	YLDGRLEPL	6.64386	3.97458e-17
IL32	YLETVAAYY	6.64386	3.97458e-17
BCS1L	YLLYGPPGC	6.64386	3.97458e-17
VPS13B	YLNEEGNFEV	6.64386	3.97458e-17
BCL9L	YLPAPGGMA	6.64386	3.97458e-17
C1GALT1	YLPRTFWYW	6.64386	3.97458e-17
SYDE2	YLSDGDSPEL	6.64386	3.97458e-17
GTF3C3	YMERAAESY	6.64386	3.97458e-17
TCOF1	YMTPGLTPA	6.64386	3.97458e-17
DNAJC13	YPMLIRTITM	6.64386	3.97458e-17
UBXN7	YPNERFELL	6.64386	3.97458e-17
DOC2A	YSDPYVKTY	6.64386	3.97458e-17
DOC2A	YSDPYVKTYL	6.64386	3.97458e-17
ZKSCAN5	YSSDLIQHY	6.64386	3.97458e-17
KRT9	YSYGGGSGGGF	6.64386	3.97458e-17
DGKZ	YTDEPVSKI	6.64386	3.97458e-17
QARS1	YVIELQHVV	6.64386	3.97458e-17
CSMD1	YVMEAVTSA	6.64386	3.97458e-17
NEIL3	YVYSGVETL	6.64386	3.97458e-17
MTMR2	YYIRWNPRM	6.64386	3.97458e-17
SMAD2; SMAD3	GEQNGQEEKW	6.64386	3.97458e-17
ZNF420; ZNF347	SQLSQHQKI	6.64386	3.97458e-17
ZNF181; ZFP90	KAFIHRSSL	6.64386	3.97458e-17
FNDC3B	AAEDIVYTL	6.64386	3.97458e-17
GSPT2	AAEFVPSFL	6.64386	3.97458e-17
MIA3	AELSEQIKSF	6.64386	3.97458e-17
NRBF2	AETATASSTW	6.64386	3.97458e-17
TMEM141	AFMKGVFTF	6.64386	3.97458e-17
THUMPD3	ALDSHILDY	6.64386	3.97458e-17
ARHGAP9	ALYPGQLVQL	6.64386	3.97458e-17
BAZ2A	APAQPQPQL	6.64386	3.97458e-17
MIDN	APGVFSGTF	6.64386	3.97458e-17
MIDN	APLQHRHVL	6.64386	3.97458e-17
SREBF2	CERASGHLW	6.64386	3.97458e-17
COG7	CGDFEQQL	6.64386	3.97458e-17
QARS1	CLCDSIEHI	6.64386	3.97458e-17
NCKAP1L	CLTKAIIQV	6.64386	3.97458e-17
PLXNA3	CPAPKTNWM	6.64386	3.97458e-17
ZNF367	CPKHPYARL	6.64386	3.97458e-17
IFI35	CPLLAGSAL	6.64386	3.97458e-17
FANCA	CQSPLPREL	6.64386	3.97458e-17
ERRFI1	EEDQVVCGF	6.64386	3.97458e-17
USP10	EEMLNLKKLL	6.64386	3.97458e-17
FNTA	EEMNYITAI	6.64386	3.97458e-17
BTBD8	FIYGGTLDI	6.64386	3.97458e-17
FTL	FLDEEVKLIKK	6.64386	3.97458e-17
HR	FLSPETSAL	6.64386	3.97458e-17
POP1	FPRALVWVSL	6.64386	3.97458e-17
RANBP2	FYMHAGSLLL	6.64386	3.97458e-17
TM9SF1	FYRQIGGERW	6.64386	3.97458e-17
ASPM	GATCLPLSV	6.64386	3.97458e-17
DST	GEIEDLQQW	6.64386	3.97458e-17
NAGLU	GLFGALEAV	6.64386	3.97458e-17
DST	GLIDEQILCQL	6.64386	3.97458e-17
FARSB	GLLDRIMQL	6.64386	3.97458e-17
SRP72	GQMAYILQL	6.64386	3.97458e-17
PKMYT1	GSYGEVFKV	6.64386	3.97458e-17
NDUFB6	GVYKKSIFV	6.64386	3.97458e-17
TRMT112	HLLLEVEVI	6.64386	3.97458e-17
DLX5	HPSQESPTL	6.64386	3.97458e-17
NCBP1	HQIIQQYMV	6.64386	3.97458e-17
RNF139	HYALNTWLF	6.64386	3.97458e-17
ALG12	ILMEAAPGL	6.64386	3.97458e-17
NET1	ILVSWLPRL	6.64386	3.97458e-17
HMGCR	IPAYKLETL	6.64386	3.97458e-17
NPC1	ITRAFTVSM	6.64386	3.97458e-17
ATP6V0A1	IYFKKPLNI	6.64386	3.97458e-17
AACS	KENDRVALY	6.64386	3.97458e-17
GART	KIFPAALQLV	6.64386	3.97458e-17
WDR35	KLLPEIAQMFV	6.64386	3.97458e-17
SPG11	KLMDCILAL	6.64386	3.97458e-17
SNAPC3	KPYQTMLVL	6.64386	3.97458e-17
TLE4; TLE5; TLE2	KQAEIVKRL	6.64386	3.97458e-17
TLE1; TLE3	KQTEIAKRL	6.64386	3.97458e-17
PSMA5	KSMTLKEAI	6.64386	3.97458e-17
ARHGEF1	LKAEVDAEK	6.64386	3.97458e-17
BCAR3	LLDPTVEYV	6.64386	3.97458e-17
FAM234B	LSEVTTEGY	6.64386	3.97458e-17
BAG6	MIRDIQTLL	6.64386	3.97458e-17
TIGD6	NMLPHLERI	6.64386	3.97458e-17
SLC12A4	NSDISAYTY	6.64386	3.97458e-17
MKLN1	NYTEAFESL	6.64386	3.97458e-17
LRRC17	NYVFPIQTL	6.64386	3.97458e-17
HSP90B1	PTDITSLDQY	6.64386	3.97458e-17
FLG2	PVLKNPDD	6.64386	3.97458e-17
RNPEP	QEDFWKVKEF	6.64386	3.97458e-17
FCSK	QEDGGEALRAW	6.64386	3.97458e-17
ZNF804B; ZNF804A; GPATCH8	QEFDNHINSY	6.64386	3.97458e-17
TAOK2	QTELGNQLEY	6.64386	3.97458e-17
USP19	REASKQLLLW	6.64386	3.97458e-17
EIF2AK2	RIDGKTYVI	6.64386	3.97458e-17
PCIF1	RLFGVSFECF	6.64386	3.97458e-17
UBE4A	RLHDQMVKI	6.64386	3.97458e-17
MID1	RLIEPIPDSHI	6.64386	3.97458e-17
HMGXB4	RLQETEGMVAV	6.64386	3.97458e-17
ATP6AP2	RPRATVMVM	6.64386	3.97458e-17
ATP6AP2	RPRATVMVM	6.64386	3.97458e-17
SLCO2A1	RPRLIGIGGL	6.64386	3.97458e-17
SLCO2A1	RPRLIGIGGLF	6.64386	3.97458e-17
PRPF8	RPSHFLNFAL	6.64386	3.97458e-17
ARHGAP5	RQTEVFTLF	6.64386	3.97458e-17
BUB3	RYPTSIASLAF	6.64386	3.97458e-17
SEMA3C	SEMQMINQY	6.64386	3.97458e-17
EMC1	SENWVVYQYW	6.64386	3.97458e-17
TMEM106A	SEQLVFQSY	6.64386	3.97458e-17
RPS3	SGDPVNYYV	6.64386	3.97458e-17
MTMR3	SIRRSFQSL	6.64386	3.97458e-17
RHOBTB3	SLDDFYIGKY	6.64386	3.97458e-17
MED24	SLMDPPGTAL	6.64386	3.97458e-17
PARD3	SLYSGIEGL	6.64386	3.97458e-17
ATG2B	SPANCRISV	6.64386	3.97458e-17
ZNF318	SPARSAMCL	6.64386	3.97458e-17
HERC2	SPFFKVLVAL	6.64386	3.97458e-17
CEP170	SPGQTPTL	6.64386	3.97458e-17
TRIM24	SPKPNGPVL	6.64386	3.97458e-17
RPS20	SPSEIVKQI	6.64386	3.97458e-17
MRTFA	SQMLSSTAI	6.64386	3.97458e-17
SEC23A	SRFPMPRYI	6.64386	3.97458e-17
ARMC9	STSDVVRQY	6.64386	3.97458e-17
SMAD9	SVDTPPLPY	6.64386	3.97458e-17
RUBCN	SYFGSFSSL	6.64386	3.97458e-17
WDR25	TEAVRAARW	6.64386	3.97458e-17
MINDY3	TLCDILESA	6.64386	3.97458e-17
NQO1	TPADARIQI	6.64386	3.97458e-17
ITGA5	VADSIGFTV	6.64386	3.97458e-17
TNIK	VIDVDSGNSY	6.64386	3.97458e-17
ARFGEF3	VLCMEAILSV	6.64386	3.97458e-17
ELOA	VLIEETDQL	6.64386	3.97458e-17
PRMT6	VLPGPVETV	6.64386	3.97458e-17
IPO9	VLQPFLPSI	6.64386	3.97458e-17
GNPTG	VSEPSTCVY	6.64386	3.97458e-17
AHI1	VVDEHTGQY	6.64386	3.97458e-17
GNPAT	VYFGDPVSL	6.64386	3.97458e-17
ITK	VYQIMNHCW	6.64386	3.97458e-17
DNAJC16	VYSNRQQEF	6.64386	3.97458e-17
POFUT2	WQSPDIHQV	6.64386	3.97458e-17
UBA7	YFRDGDLVTF	6.64386	3.97458e-17
SNX14	YLRKLTELL	6.64386	3.97458e-17
DDX24	YQVPRTSEI	6.64386	3.97458e-17
SDK2	YSDEDVTKY	6.64386	3.97458e-17
VPS13C	YSEQFLKQMY	6.64386	3.97458e-17
CAPZA1	YSNGFCTVY	6.64386	3.97458e-17
PPIL2	YYDGTIFHRSI	6.64386	3.97458e-17
BCHE	AAFGGNPKSV	6.64386	3.97458e-17
MTFR1	AEALKKKFAY	6.64386	3.97458e-17
ME1	AEKIVKDAY	6.64386	3.97458e-17
EP300	AEKQPSQEVKM	6.64386	3.97458e-17
SRCAP	AELRKEGFW	6.64386	3.97458e-17
THOC3	AEVETGDKLW	6.64386	3.97458e-17
MTA1	ALADKHATLSV	6.64386	3.97458e-17
TRPV2	ALMSETVNSV	6.64386	3.97458e-17
HIVEP1	ALPTLIPSV	6.64386	3.97458e-17
PACC1	ALYPGQAQL	6.64386	3.97458e-17
CTNND1	AMLGFRLDAV	6.64386	3.97458e-17
KIFC3	AMYESELERA	6.64386	3.97458e-17
PRKDC	APGDERQCL	6.64386	3.97458e-17
GORASP2	APLPLPSEF	6.64386	3.97458e-17
MCM5	APSIFGGTDM	6.64386	3.97458e-17
NHLRC2	APVELRYVF	6.64386	3.97458e-17
CFAP69	AQNPEAPMI	6.64386	3.97458e-17
ALPK1	AQVKEHLQV	6.64386	3.97458e-17
COPB2	ATEESFFILKY	6.64386	3.97458e-17
ALPK2	ATEVHPAKY	6.64386	3.97458e-17
ADGRL2	AVNSHVISV	6.64386	3.97458e-17
SEL1L3	CEERPDLARRY	6.64386	3.97458e-17
MTRR	CEQAVVHGF	6.64386	3.97458e-17
PLXNB3	CLYAFLREV	6.64386	3.97458e-17
XIAP	CMDRNIAIVFV	6.64386	3.97458e-17
MED1	CTDDFIAKV	6.64386	3.97458e-17
ARID1B	CVSNIVRSL	6.64386	3.97458e-17
RFC2	DEAYKILAHLW	6.64386	3.97458e-17
PSMC1	DEIDAIGTKRY	6.64386	3.97458e-17
HK1	DFTKKGFLF	6.64386	3.97458e-17
SDAD1	EEFLQQYNHY	6.64386	3.97458e-17
TERF2	EEGENLDCSF	6.64386	3.97458e-17
RINT1	EEIERHLAY	6.64386	3.97458e-17
PLEKHA5	EEKKALEAEKY	6.64386	3.97458e-17
PLCB1	EELKQQKSF	6.64386	3.97458e-17
CDK2AP2	EEMGKEIRPTY	6.64386	3.97458e-17
CHD3; CHD4	EEQLRRAAY	6.64386	3.97458e-17
SGTB	ELDPNNAVYY	6.64386	3.97458e-17
ANKRD40	ELDRQELTY	6.64386	3.97458e-17
DENND5A	ELPEDLPQF	6.64386	3.97458e-17
CISH	EYADSSFRL	6.64386	3.97458e-17
POLH	EYMGELTQF	6.64386	3.97458e-17
MOV10	FIDEAGHCM	6.64386	3.97458e-17
CIITA	FIYHGEVPQA	6.64386	3.97458e-17
AGTRAP	FLDIVHISI	6.64386	3.97458e-17
SEL1L	FLDSEESEL	6.64386	3.97458e-17
TRIM27	FLDYDAGEV	6.64386	3.97458e-17
RALGAPA2	FLLEPCAEV	6.64386	3.97458e-17
MLH1	FLLFINHRL	6.64386	3.97458e-17
TSNAX	FLLHRITSA	6.64386	3.97458e-17
ITSN1; ITSN2	FLNEVLVKL	6.64386	3.97458e-17
RNFT1	FLNPTLDHL	6.64386	3.97458e-17
MIA3	FLWRTVLVV	6.64386	3.97458e-17
CLN5	FLYSGEPTYL	6.64386	3.97458e-17
HELB	FMVGESPQV	6.64386	3.97458e-17
RFNG	FTDGDDPEL	6.64386	3.97458e-17
NKAP	GELGAPEVW	6.64386	3.97458e-17
RHOBTB3	GKYFGGVLEY	6.64386	3.97458e-17
MTHFD1	GLLSEEVEL	6.64386	3.97458e-17
TMEM263	GLVKGGVSAV	6.64386	3.97458e-17
TRANK1	GLYEKMEQV	6.64386	3.97458e-17
PLXND1	GQVSCDIQI	6.64386	3.97458e-17
DSC3	GTSTCIITV	6.64386	3.97458e-17
ACSL4; ACSL3	GYLPLAHVL	6.64386	3.97458e-17
EEF1A1	GYNPDTVAF	6.64386	3.97458e-17
UBR4	HLIPYIIHTV	6.64386	3.97458e-17
FOCAD	HLLEHSVEL	6.64386	3.97458e-17
RPA3	HPTGKMFIL	6.64386	3.97458e-17
GTF3C2	HYIDAGYLGF	6.64386	3.97458e-17
PARP4	ILDNADVLSQY	6.64386	3.97458e-17
DFFA	ILLSEEDLQML	6.64386	3.97458e-17
TXNDC11	IPAKPPVSF	6.64386	3.97458e-17
ROS1	IQWKYAQLL	6.64386	3.97458e-17
UBE3C	KADKVTQLY	6.64386	3.97458e-17
BOLA3	KEMHGLRIF	6.64386	3.97458e-17
KNL1	KIDEMDKIL	6.64386	3.97458e-17
LRSAM1	KLIETELLQL	6.64386	3.97458e-17
HUWE1	KLLEEICNL	6.64386	3.97458e-17
GCC2	KLQDSQNNL	6.64386	3.97458e-17
GNB2	KLWDVRDSMC	6.64386	3.97458e-17
SF3B4	KLYGKPIRVN	6.64386	3.97458e-17
CCPG1	KPCHYSSL	6.64386	3.97458e-17
POLK	KPNNPKHTL	6.64386	3.97458e-17
HECTD3	KQVKQFLLL	6.64386	3.97458e-17
PDCD11	KQYQAGQTV	6.64386	3.97458e-17
ARHGEF3	KRQEAIFEL	6.64386	3.97458e-17
GNAI3	KRSPLTICY	6.64386	3.97458e-17
PRPF8	KTEDPDLPAFY	6.64386	3.97458e-17
TSC2	KVLDVLSFV	6.64386	3.97458e-17
TRAF7	KVWDIVGTEL	6.64386	3.97458e-17
CFAP97	LEGEVDHSF	6.64386	3.97458e-17
SMARCA2	LLDPNSEEV	6.64386	3.97458e-17
SLC38A2	LPSAFYIKL	6.64386	3.97458e-17
ID3	LQRVIDYI	6.64386	3.97458e-17
ATP5MC2	LTDESLSSL	6.64386	3.97458e-17
REV3L	LTEEKMELY	6.64386	3.97458e-17
CPA4	MEHVRDNLY	6.64386	3.97458e-17
PPP2CB; PPP2CA	MELDDTLKYSF	6.64386	3.97458e-17
DKC1	MERDTYPRKW	6.64386	3.97458e-17
SNRPG	MLEALERV	6.64386	3.97458e-17
SNRPG	MLEALERV	6.64386	3.97458e-17
RPS18	MQNPRQYKI	6.64386	3.97458e-17
MON2	MYPAIFDQL	6.64386	3.97458e-17
EIF5B	NEQTKMIKNF	6.64386	3.97458e-17
TAF1	NEVAEDESRRY	6.64386	3.97458e-17
MYO9A	NLNPDNYQV	6.64386	3.97458e-17
OASL	NPNSFILGL	6.64386	3.97458e-17
TMF1	NSDDELSGKGY	6.64386	3.97458e-17
ABTB3	NTDNCVDIY	6.64386	3.97458e-17
TMEM70	PDAKHVFTTF	6.64386	3.97458e-17
ERBB2	QEFAGCKKI	6.64386	3.97458e-17
DMXL2	QEHQDPNSYSW	6.64386	3.97458e-17
SORL1	QEHVKSFSW	6.64386	3.97458e-17
DDX19A	QENALPMML	6.64386	3.97458e-17
MACF1; DST	QEQKLLQRL	6.64386	3.97458e-17
CEP152	QEQNEQDYRQF	6.64386	3.97458e-17
TLN1	QEWNLTNIKRW	6.64386	3.97458e-17
MYH9	QLQEELAAA	6.64386	3.97458e-17
HLA-DPA1	QMPETTETV	6.64386	3.97458e-17
SMYD2	QSDIAALHHFY	6.64386	3.97458e-17
KLHL42	RLEDRCYPV	6.64386	3.97458e-17
LMO4	RLFGNSGACSA	6.64386	3.97458e-17
PTPN14	RLLDSNVIEC	6.64386	3.97458e-17
TKT	RMAAISESNI	6.64386	3.97458e-17
MCM2	RMAEAHARI	6.64386	3.97458e-17
NPRL3	RPYHALLLL	6.64386	3.97458e-17
NUP133	RQHEIVLKV	6.64386	3.97458e-17
CLTC; CLTCL1	RQNLQICV	6.64386	3.97458e-17
MTF2	RVPPVPPNV	6.64386	3.97458e-17
LARS2	SEADKSKPKFY	6.64386	3.97458e-17
ABLIM3	SEFDRLALW	6.64386	3.97458e-17
AHCTF1	SEGPIVSERRL	6.64386	3.97458e-17
ABCC1	SEMGSYQEL	6.64386	3.97458e-17
STUB1	SENGWVEDY	6.64386	3.97458e-17
SH2D3C	SESPSSPAY	6.64386	3.97458e-17
FLOT1	SLNTLTLNV	6.64386	3.97458e-17
SLC2A12	SLSSIATCV	6.64386	3.97458e-17
AHNAK	SMPDLDLHL	6.64386	3.97458e-17
PTOV1	SPCEVRVLM	6.64386	3.97458e-17
PTOV1	SPCEVRVLML	6.64386	3.97458e-17
SLC12A9	SPGAAGGSL	6.64386	3.97458e-17
PCDHB13	SPNSYFRVL	6.64386	3.97458e-17
TRIP11	SPQLSSASL	6.64386	3.97458e-17
SDK1	SPRSATLQF	6.64386	3.97458e-17
WDR3	SPSAYVLEI	6.64386	3.97458e-17
ACIN1	SQQKSGVSI	6.64386	3.97458e-17
STRIP1	SVLDYPHCV	6.64386	3.97458e-17
[truncated: 3,878 more rows]

## Sheet: CH2879_all_upregulated
Gene	Peptide	log2_ratio	pvalue
PLK2	MELLRTITY	6.64386	3.76209e-17
LAMP3	MPRQLSAAAAL	6.64386	3.76209e-17
ZC4H2	AAAAQQLQV	6.64386	3.76209e-17
RPUSD2	AAAQKMEEV	6.64386	3.76209e-17
BPNT2	AADGGTVDL	6.64386	3.76209e-17
TMBIM6	AAGAYVHMV	6.64386	3.76209e-17
SESN2; SESN3; SESN1	AARHQCSYL	6.64386	3.76209e-17
MAGED2	AEAKARAEI	6.64386	3.76209e-17
TGDS	AECFVQSYW	6.64386	3.76209e-17
CZIB	AEGVESGTAF	6.64386	3.76209e-17
CORO2A	AEHRLEEKKTW	6.64386	3.76209e-17
SYNE2	AEIDDKLNKI	6.64386	3.76209e-17
CSRP1	AEKVIGAGKSW	6.64386	3.76209e-17
SKIC3	AEMCYRKSL	6.64386	3.76209e-17
TGIF1	AEMELQAKL	6.64386	3.76209e-17
CCP110	AEMGMPNKKF	6.64386	3.76209e-17
ZIC2	AEMQDRELSL	6.64386	3.76209e-17
HNRNPU	AENPGKYNIL	6.64386	3.76209e-17
EMC1	AEWASRFW	6.64386	3.76209e-17
EMC1	AEWASRFWLW	6.64386	3.76209e-17
PSMB9	AGVDHRVIL	6.64386	3.76209e-17
DNAAF5	AIATELAQA	6.64386	3.76209e-17
NFKBIB	AILGETSTV	6.64386	3.76209e-17
TBX3	ALAASPASV	6.64386	3.76209e-17
CAD	ALAGGITMV	6.64386	3.76209e-17
EIF2AK4	ALFMDHSGMLV	6.64386	3.76209e-17
PYGB	ALFPGDVDRL	6.64386	3.76209e-17
PPP6C	ALIDEQILCV	6.64386	3.76209e-17
PCNT	ALKAKEATI	6.64386	3.76209e-17
ODF2L	ALKDEVVSV	6.64386	3.76209e-17
TMEM102	ALLGELARL	6.64386	3.76209e-17
MAGEA1	ALREEEEGV	6.64386	3.76209e-17
TSEN2	ALSRVSVNV	6.64386	3.76209e-17
TUBGCP3	ALVRDILYV	6.64386	3.76209e-17
NCAPD2	AMAEMVLQV	6.64386	3.76209e-17
TRIM44	AMIELVERL	6.64386	3.76209e-17
DYNC1H1	AMKRYDERI	6.64386	3.76209e-17
TCP1	AMLGQAEEV	6.64386	3.76209e-17
UCKL1	AMMAVRVLL	6.64386	3.76209e-17
CDX1	APAASPASL	6.64386	3.76209e-17
PLPPR3	APAPAKDAL	6.64386	3.76209e-17
CRTAP	APCAVSYLLF	6.64386	3.76209e-17
ACOT13	APGKVICEM	6.64386	3.76209e-17
EPSTI1	APKGPSRESV	6.64386	3.76209e-17
CPNE2	APMGPQYCV	6.64386	3.76209e-17
ACSL5	APMSTSVMTF	6.64386	3.76209e-17
APPL2	APQINRNLI	6.64386	3.76209e-17
SH2B3	APRGWSEFCEL	6.64386	3.76209e-17
CHCHD2	APRQPGLMAQ	6.64386	3.76209e-17
CDC42EP4	APSPGSARSM	6.64386	3.76209e-17
MED25	AQVAAQNAV	6.64386	3.76209e-17
AP2A1	AQVDGGAQV	6.64386	3.76209e-17
COL1A2	AQYDGKGVGL	6.64386	3.76209e-17
SLC67A1	ATELTCLFM	6.64386	3.76209e-17
HLA-DRB1; HLA-DRB5	AVDTYCRHNY	6.64386	3.76209e-17
GBP2	AVEKAIAHY	6.64386	3.76209e-17
SRXN1	AVHNVPLSV	6.64386	3.76209e-17
USP28	AVMESIQGV	6.64386	3.76209e-17
NRBF2	AYLSEAMKL	6.64386	3.76209e-17
PRRC2C	AYSVEHNQL	6.64386	3.76209e-17
ASB1	AYVGDLQTL	6.64386	3.76209e-17
ITGA10	CEAGRVTRY	6.64386	3.76209e-17
SLC37A3	CLASSVLQY	6.64386	3.76209e-17
SBF2	CLGLIYTV	6.64386	3.76209e-17
NEK7	CLLDGVPVAL	6.64386	3.76209e-17
ARMC8	CLLETPIRM	6.64386	3.76209e-17
LCP1	CLMGKGMKRV	6.64386	3.76209e-17
MCM8	CMGLAIHQV	6.64386	3.76209e-17
YY1	CPHKGCTKM	6.64386	3.76209e-17
NUP205	CSDTSGPTM	6.64386	3.76209e-17
KLHDC3	CVLGKIMYI	6.64386	3.76209e-17
IBTK	DEMDSIHDVTF	6.64386	3.76209e-17
EPHB2	DSEYTDKLQHY	6.64386	3.76209e-17
IFT57	EEALKYIGF	6.64386	3.76209e-17
RECQL4	EEAPEPRCW	6.64386	3.76209e-17
PHETA1	EEFAFAVRF	6.64386	3.76209e-17
PLEKHM1	EEGEFLLSF	6.64386	3.76209e-17
CSRP3	EEIQCNGRSF	6.64386	3.76209e-17
TPX2	EELEKLQQY	6.64386	3.76209e-17
CDKN2A	EELGHRDVARY	6.64386	3.76209e-17
RANBP2; RGPD8	EEMKSGLKDF	6.64386	3.76209e-17
MAGEH1	EENRNNRKI	6.64386	3.76209e-17
RRM2	EEVDLSKDIQH	6.64386	3.76209e-17
EPHB2	EEVDVPIKLY	6.64386	3.76209e-17
NRDC	EFNSTPAVF	6.64386	3.76209e-17
TMBIM6	EHGDQDYIW	6.64386	3.76209e-17
ANGPTL4	ELLQFSVHL	6.64386	3.76209e-17
PLEC	EMEKHKKF	6.64386	3.76209e-17
UBAP2L	EQIRLAQMI	6.64386	3.76209e-17
LOXL2	ESDYSNNIM	6.64386	3.76209e-17
SRPK2	ESDYTYSSSY	6.64386	3.76209e-17
EMC1	EWASRFWLW	6.64386	3.76209e-17
DDX60L	EYINFLENL	6.64386	3.76209e-17
SERAC1	EYSVNIRYLLF	6.64386	3.76209e-17
FKBP11	FGDTLHIHY	6.64386	3.76209e-17
KLHDC3	FGYNGELYI	6.64386	3.76209e-17
RPLP0	FLADPSAFV	6.64386	3.76209e-17
YIF1B	FLADPVSNM	6.64386	3.76209e-17
CSK	FLAEASVMTQL	6.64386	3.76209e-17
MROH1	FLAELLNSNV	6.64386	3.76209e-17
YDJC	FLAGAVTSV	6.64386	3.76209e-17
SLC23A2	FLAPARAIL	6.64386	3.76209e-17
INSIG2	FLATVVTQL	6.64386	3.76209e-17
ARHGAP31	FLAVRVQQV	6.64386	3.76209e-17
NLN	FLDDLSQKL	6.64386	3.76209e-17
INTS9	FLDKELKEC	6.64386	3.76209e-17
TCTN2	FLHNFDVKC	6.64386	3.76209e-17
DEDD2	FLLDEAPGA	6.64386	3.76209e-17
SEC24A	FLMDAGSVL	6.64386	3.76209e-17
CIC	FLSIMSPEI	6.64386	3.76209e-17
NCAPD2	FLTELAERV	6.64386	3.76209e-17
TMEM130	FPCATLITVM	6.64386	3.76209e-17
BAZ2B	FPMVSHPVF	6.64386	3.76209e-17
NAPRT	FPRAFQGLL	6.64386	3.76209e-17
CUL5	FQDDPRFL	6.64386	3.76209e-17
TRIM24	FQDPVPLTV	6.64386	3.76209e-17
AGL	FRNPKTSFY	6.64386	3.76209e-17
SLC3A2	FSAGPGLFSY	6.64386	3.76209e-17
BZW2	FSETEQTKL	6.64386	3.76209e-17
NKX3-1	FSHTQVIEL	6.64386	3.76209e-17
SLC15A4	FTDMFKILTY	6.64386	3.76209e-17
EOGT	FTDYDVIHL	6.64386	3.76209e-17
ATP6V1G1	FVCDIRPEI	6.64386	3.76209e-17
NUP133	FVDSGGDKTY	6.64386	3.76209e-17
PSME2	FYAELYHII	6.64386	3.76209e-17
SUPT16H	GADPSTVEM	6.64386	3.76209e-17
ZBTB10	GEGETVQHF	6.64386	3.76209e-17
PCBP1	GIDSSSPEV	6.64386	3.76209e-17
GHITM	GIVGGLSTV	6.64386	3.76209e-17
SRRM2	GLAARMSQV	6.64386	3.76209e-17
SRRM2	GLAARMSQV	6.64386	3.76209e-17
CUL5	GLADMVAAA	6.64386	3.76209e-17
PREX1	GLCAGQCILKV	6.64386	3.76209e-17
TTC7A	GLFPTSHSV	6.64386	3.76209e-17
TMEM201	GLFPTSPSL	6.64386	3.76209e-17
HDLBP	GLLERVKELQA	6.64386	3.76209e-17
STAT3	GLLSAMEYV	6.64386	3.76209e-17
DYNC1H1	GLRAWTQVL	6.64386	3.76209e-17
CYP4F22	GPRNCIGQSF	6.64386	3.76209e-17
PLCB3	GQQQVLQQL	6.64386	3.76209e-17
ZBTB20	GQQTQFVTV	6.64386	3.76209e-17
CNN3	GQSVIGLQM	6.64386	3.76209e-17
BRWD1	GSCDKIIRV	6.64386	3.76209e-17
PSMB8	GSYISALRV	6.64386	3.76209e-17
PLEKHB1	HEATYVRSY	6.64386	3.76209e-17
NSD2	HENDITHFY	6.64386	3.76209e-17
CABIN1	HEYLGRRSW	6.64386	3.76209e-17
MRPL50	HLADDLGHVV	6.64386	3.76209e-17
FAM131C	HLIEWKGWSA	6.64386	3.76209e-17
IQGAP1	HLSIINEYL	6.64386	3.76209e-17
ABCC1	HMKSKDNRI	6.64386	3.76209e-17
TUFM	HTDCPGHADY	6.64386	3.76209e-17
LMNB2	HYIDRVRAL	6.64386	3.76209e-17
USP9X	IGYGHVRAV	6.64386	3.76209e-17
ABCD3; ABCD1	ILDECTSAV	6.64386	3.76209e-17
UBAC1	ILDNPVVQL	6.64386	3.76209e-17
SPG11	ILNNKIPEA	6.64386	3.76209e-17
HP1BP3	ILTEAIKAC	6.64386	3.76209e-17
ATOSA	IPRNILYRI	6.64386	3.76209e-17
CHAF1A	IPSKSRLKRL	6.64386	3.76209e-17
MGA	ISDVETKETTY	6.64386	3.76209e-17
EIF2AK4	IYGADFQDL	6.64386	3.76209e-17
DYNC2H1	IYGGRIDNYF	6.64386	3.76209e-17
SLFN11	IYKLPCVHF	6.64386	3.76209e-17
GATAD2B	IYMNLASHI	6.64386	3.76209e-17
ARHGEF2	IYPSDSFRQSL	6.64386	3.76209e-17
KNTC1	KAMAVIACL	6.64386	3.76209e-17
MBTPS1	KARNSFISSAL	6.64386	3.76209e-17
ODAD3	KEEELRQRW	6.64386	3.76209e-17
KAZN	KEKDLLEREKW	6.64386	3.76209e-17
FNTA	KEKDTIRKEYW	6.64386	3.76209e-17
TASP1	KELETKQSY	6.64386	3.76209e-17
TRIM32	KIKQADVAL	6.64386	3.76209e-17
GAPVD1	KILEDTQFV	6.64386	3.76209e-17
PRPF8	KIMKANPAL	6.64386	3.76209e-17
ATP6V1C1	KLDAFVEGV	6.64386	3.76209e-17
CORO1C	KLDEILKEI	6.64386	3.76209e-17
ISG20	KLDHCRRVSL	6.64386	3.76209e-17
CEP57	KLIQESPTV	6.64386	3.76209e-17
U2SURP	KLREIELKV	6.64386	3.76209e-17
MED12	KLREIEQQI	6.64386	3.76209e-17
MRFAP1; MRFAP1L1	KMAEMLVEL	6.64386	3.76209e-17
MRFAP1; MRFAP1L1	KMAEMLVEL	6.64386	3.76209e-17
VPS37A	KPAAPSFGVL	6.64386	3.76209e-17
AHSA1	KPAPSKTQA	6.64386	3.76209e-17
PAK2	KPLSSLTPLIM	6.64386	3.76209e-17
TCOF1	KPQQAAGML	6.64386	3.76209e-17
FTSJ1	KPRSSRNSSI	6.64386	3.76209e-17
COBLL1	KPSSFFLQM	6.64386	3.76209e-17
ZBTB38	KQFQSPSTL	6.64386	3.76209e-17
RHOT1	KSDLHEVKQEY	6.64386	3.76209e-17
TOMM70	KSEMEMAHLY	6.64386	3.76209e-17
MGLL	KSQDKTLKI	6.64386	3.76209e-17
SNTB2	KVTRMGLLV	6.64386	3.76209e-17
PTGES3	KWYDRRDYVF	6.64386	3.76209e-17
BORCS5	KYAEQIQKV	6.64386	3.76209e-17
HELZ	KYAQNGQLF	6.64386	3.76209e-17
OSBPL9	KYATGENTVF	6.64386	3.76209e-17
PDK2	KYFQGDLQLF	6.64386	3.76209e-17
IQGAP3	KYGLQLPAF	6.64386	3.76209e-17
HNF4G	KYIPAFCEL	6.64386	3.76209e-17
PUM3	KYSRNIVKKF	6.64386	3.76209e-17
ETNK1	KYSTIEFDF	6.64386	3.76209e-17
ETNK1	KYSTIEFDFL	6.64386	3.76209e-17
COPZ2	KYYDDTFPSM	6.64386	3.76209e-17
LAPTM4B	LADPDQYNF	6.64386	3.76209e-17
KLHL35	LLADPALGV	6.64386	3.76209e-17
NOL11	LLADPQQKI	6.64386	3.76209e-17
TMCO1	LLAEGITWV	6.64386	3.76209e-17
GPAM	LLHGHIVEL	6.64386	3.76209e-17
ZMIZ1	LLSSWCEEL	6.64386	3.76209e-17
MBD3	LMADMLAHV	6.64386	3.76209e-17
HECTD3	LPGFVWKQL	6.64386	3.76209e-17
TDRD7	LPRLQGEYRSL	6.64386	3.76209e-17
SLC7A3	LSSVLAGLCY	6.64386	3.76209e-17
MED12	LVRQLQQQL	6.64386	3.76209e-17
DSE	LYGPKYTFF	6.64386	3.76209e-17
ARHGAP1	LYIVHPTMF	6.64386	3.76209e-17
ANKRD27	LYTKCLQQL	6.64386	3.76209e-17
COL18A1	MLGQVHEV	6.64386	3.76209e-17
SCAMP4	MMAIAIMKV	6.64386	3.76209e-17
TAOK2	MMQEGEHTV	6.64386	3.76209e-17
IDO1	MQMQERDTL	6.64386	3.76209e-17
IDO1	MQMQERDTL	6.64386	3.76209e-17
IDO1	MQMQERDTL	6.64386	3.76209e-17
CAPNS1	NESEEVRQF	6.64386	3.76209e-17
STYX	NFIKPNFQQLF	6.64386	3.76209e-17
GPD2	NLLEIAPHL	6.64386	3.76209e-17
CSNK2A1	NMMSGISSV	6.64386	3.76209e-17
TRIM28	NQRKCERV	6.64386	3.76209e-17
EBF1	NSEKTNNGIHY	6.64386	3.76209e-17
DCAF5	NYPSAFHSV	6.64386	3.76209e-17
ARCN1	PARPSGPSKAL	6.64386	3.76209e-17
GLTP	PYKSDFLKAL	6.64386	3.76209e-17
METTL25B	QENRVVAFF	6.64386	3.76209e-17
RAD50	QETDVRAQI	6.64386	3.76209e-17
PRPF8	QIAGYLYGV	6.64386	3.76209e-17
HK1; HK2	QLCGAGMAAV	6.64386	3.76209e-17
EIF5	QLISKIPHI	6.64386	3.76209e-17
ELOVL4	QLNSFIHVI	6.64386	3.76209e-17
ARHGEF40	QQRLVSELI	6.64386	3.76209e-17
BPTF	QQSGVPQQI	6.64386	3.76209e-17
TOB2	QVFGGGANSL	6.64386	3.76209e-17
FANCA	QYLLAHSMF	6.64386	3.76209e-17
CRNKL1	RFEEKHAYF	6.64386	3.76209e-17
RFX7	RFLVKSHYI	6.64386	3.76209e-17
FRAS1	RITEQHLKV	6.64386	3.76209e-17
PLRG1	RIWDVRTKASV	6.64386	3.76209e-17
CRAT	RLAHYLEKA	6.64386	3.76209e-17
IFT52	RLAQITNKC	6.64386	3.76209e-17
PSMC2	RLCPNSTGAEI	6.64386	3.76209e-17
ABCA1	RLFSDARRLLL	6.64386	3.76209e-17
IQGAP1	RLHEKGVLL	6.64386	3.76209e-17
ITPRIP	RLHELLCFL	6.64386	3.76209e-17
LRIG3	RLPEPLPSW	6.64386	3.76209e-17
SLC38A10	RLSAQDPVV	6.64386	3.76209e-17
PLAUR	RLWGGTLLWT	6.64386	3.76209e-17
ITPR1	RLWSEIPSEI	6.64386	3.76209e-17
POLDIP2	RLYDRDVASA	6.64386	3.76209e-17
CDKN2C	RLYGRNEVV	6.64386	3.76209e-17
CAD	RMAEIGEHV	6.64386	3.76209e-17
MTHFD1	RMFGIPVVV	6.64386	3.76209e-17
CRYBG1	RMPNSPAPHF	6.64386	3.76209e-17
APP	RPAADRGLTT	6.64386	3.76209e-17
TGIF1	RPSVICHTTV	6.64386	3.76209e-17
DCD	RQAPKPRKQ	6.64386	3.76209e-17
PTK7	RSANASFNI	6.64386	3.76209e-17
GTF2IRD2B	RTDFQKDFAKY	6.64386	3.76209e-17
SPDL1	RVANQDLQV	6.64386	3.76209e-17
SUV39H2	RYGNVSHF	6.64386	3.76209e-17
PCDHGA4; PCDHGA9; PCDHGC5; PCDHGA8; PCDHGB7; PCDHGB4; PCDHGC3	RYGPQFTL	6.64386	3.76209e-17
DDX10	RYKEDGEAL	6.64386	3.76209e-17
RPL11	RYTVRSFGI	6.64386	3.76209e-17
SUPT6H	RYVQPMASF	6.64386	3.76209e-17
E4F1	SAISEGTVL	6.64386	3.76209e-17
YWHAH	SAMKAVTEL	6.64386	3.76209e-17
STRN4	SEDGTLKLWNL	6.64386	3.76209e-17
ENO1	SEFFRSGKY	6.64386	3.76209e-17
CTH	SEFGLKISF	6.64386	3.76209e-17
GEMIN4	SEKKWAFSDEW	6.64386	3.76209e-17
PARP3	SENSKSAGY	6.64386	3.76209e-17
AK5	SESERSKLI	6.64386	3.76209e-17
POU2AF3	SLDTRTCGY	6.64386	3.76209e-17
TRIM4	SLKKLILEV	6.64386	3.76209e-17
HDAC5	SLLQHVLLL	6.64386	3.76209e-17
VPS13B	SLLQKQIML	6.64386	3.76209e-17
NA	SLMKMESTV	6.64386	3.76209e-17
HPS4	SLNGLEVHL	6.64386	3.76209e-17
CES2	SLYDGSMLA	6.64386	3.76209e-17
CAMK2G	SMMHRQETV	6.64386	3.76209e-17
FGFR1	SMNSGVLLV	6.64386	3.76209e-17
ZBTB7A	SPDGLGRLNV	6.64386	3.76209e-17
ATOSB	SPDPGGQGSL	6.64386	3.76209e-17
VWA5B2	SPFAVHRASL	6.64386	3.76209e-17
DNM1L	SPQKGHAVNL	6.64386	3.76209e-17
CPAP	SPREPLEPLNF	6.64386	3.76209e-17
EHBP1	SPRKTEDSF	6.64386	3.76209e-17
HLA-E	SPRMVPRAPWM	6.64386	3.76209e-17
PRR36	SPSPLTTVSL	6.64386	3.76209e-17
GATA5	SPVCPGPSM	6.64386	3.76209e-17
SLC39A3	SPVRLLSL	6.64386	3.76209e-17
DNAJC16	SQADIKKAY	6.64386	3.76209e-17
CILK1	SQALRYPYF	6.64386	3.76209e-17
MKNK1	SQVAGTTGI	6.64386	3.76209e-17
MINDY1	SSAPPGPTL	6.64386	3.76209e-17
NOL9	SSCHRPLLI	6.64386	3.76209e-17
TCAF1; TCAF2	SSYGRGRLV	6.64386	3.76209e-17
STARD8	STYDNLPELY	6.64386	3.76209e-17
UBR4	SVDPAGVTM	6.64386	3.76209e-17
HSPB8	SWPDWALPRL	6.64386	3.76209e-17
CLSTN1	SYEEVLHLL	6.64386	3.76209e-17
DOCK7	SYIHYVFRL	6.64386	3.76209e-17
SMG1	SYILRLEEI	6.64386	3.76209e-17
TBC1D15	SYMDQMHQNF	6.64386	3.76209e-17
GLT8D1	SYTDVWEKW	6.64386	3.76209e-17
ADCY9	TARPTDTCL	6.64386	3.76209e-17
SEMA3C	TENSFKQTI	6.64386	3.76209e-17
ALPK2	TEVHPAKY	6.64386	3.76209e-17
DCTN1	TLHRYEHAL	6.64386	3.76209e-17
BRK1	TLNEKLTALE	6.64386	3.76209e-17
TECPR1	TLWEGQALV	6.64386	3.76209e-17
TMEM9B	TLWGGLLRL	6.64386	3.76209e-17
SUCLA2	TMIEINPMV	6.64386	3.76209e-17
PUM2	TPAERQMVF	6.64386	3.76209e-17
CD74	TPLLMQAL	6.64386	3.76209e-17
TAP2	TPLTVSLRAL	6.64386	3.76209e-17
ZNF830	TPSKPSGLSL	6.64386	3.76209e-17
TMPO	TQILSVPKV	6.64386	3.76209e-17
UBAP2L	TQLQTTQSV	6.64386	3.76209e-17
THEMIS2	TVEELTDTFYY	6.64386	3.76209e-17
CCAR1	TYNPNMPFKW	6.64386	3.76209e-17
VPS26A	TYPDVNNSI	6.64386	3.76209e-17
CRTAC1	TYTDKLFKF	6.64386	3.76209e-17
MMS19	VEAAAPMGALW	6.64386	3.76209e-17
USP5	VEHYRETGY	6.64386	3.76209e-17
COPA	VFHPRQELI	6.64386	3.76209e-17
INA	VFIEKVHQL	6.64386	3.76209e-17
GRK3; GRK2	VLADVSYLM	6.64386	3.76209e-17
KLHL5	VLDDKLYVV	6.64386	3.76209e-17
GYS1	VLFEVAWEV	6.64386	3.76209e-17
XPO1	VLIDYQRNV	6.64386	3.76209e-17
CPSF2	VLLSHPDPLHL	6.64386	3.76209e-17
DDX56	VLMEKPDVVV	6.64386	3.76209e-17
LARS1	VLMENIVYL	6.64386	3.76209e-17
NASP	VLNEQVKEA	6.64386	3.76209e-17
GOPC	VLQAEVYGA	6.64386	3.76209e-17
PTGFRN	VMDGDWTLKY	6.64386	3.76209e-17
ZDHHC7	VMFGTQIHSI	6.64386	3.76209e-17
GBP4	VPCLENAVTAL	6.64386	3.76209e-17
SLC2A10	VPMDSGPSCL	6.64386	3.76209e-17
NID1	VVDQRPINY	6.64386	3.76209e-17
ECI2	VYASDRATF	6.64386	3.76209e-17
THOC2	VYCARFVEL	6.64386	3.76209e-17
TRRAP	VYFPIRTLYL	6.64386	3.76209e-17
TRUB2	VYKPPGLKW	6.64386	3.76209e-17
MYO1C	VYSRTFTWL	6.64386	3.76209e-17
NUDT6	VYTGLFYKL	6.64386	3.76209e-17
ACTN1; ACTN4	WTDGKEAML	6.64386	3.76209e-17
NCOA7	YATHPFKF	6.64386	3.76209e-17
TBKBP1	YGDIKERL	6.64386	3.76209e-17
FLNA	YGPGLTHGV	6.64386	3.76209e-17
HERC2	YIVEGDFTGV	6.64386	3.76209e-17
MAFB	YKVKCEKL	6.64386	3.76209e-17
DDX11L8	YLDQTLPRA	6.64386	3.76209e-17
EXOSC6	YLEAGGTKV	6.64386	3.76209e-17
TXNDC16	YLFKGNILL	6.64386	3.76209e-17
HEATR6	YLMELGEVIC	6.64386	3.76209e-17
IRAK2	YLPEDFIRV	6.64386	3.76209e-17
SEL1L	YLYGRGVQV	6.64386	3.76209e-17
GUSB	YLYSLEVQL	6.64386	3.76209e-17
IL17RC	YPTARCVLL	6.64386	3.76209e-17
HNRNPUL1	YRPEMKTEM	6.64386	3.76209e-17
DPYD	YSAKIALF	6.64386	3.76209e-17
HNRNPF	YSTGYGGYEEY	6.64386	3.76209e-17
RBM20	YTEAAQAMVQY	6.64386	3.76209e-17
TENM3; TENM2	YTFIWDKTDAY	6.64386	3.76209e-17
TBC1D10B	YTIYRPDEGY	6.64386	3.76209e-17
MMUT	YTLADGLEY	6.64386	3.76209e-17
TBC1D10A	YTLYRPEEGY	6.64386	3.76209e-17
YIPF5	YTPASPQPFY	6.64386	3.76209e-17
AMOTL2	YVEKVERL	6.64386	3.76209e-17
SPATC1L	YVFPGVTRL	6.64386	3.76209e-17
LRRC8E	YVPEHVRKL	6.64386	3.76209e-17
GNAI2	YYLNDLERI	6.64386	3.76209e-17
TPGS2	YYRLLITHL	6.64386	3.76209e-17
SEC23B; SEC23A	RQDLTQSLI	6.64386	3.76209e-17
SEC23B; SEC23A	RQDLTQSLIMI	6.64386	3.76209e-17
RAB5C	YADDNSLLF	6.64386	3.76209e-17
EPPK1; PLEC; DSP	KLLSAERAV	6.64386	3.76209e-17
OBSL1	AARNSAGQTL	6.64386	3.76209e-17
TMEM131	AEALPRPNWEL	6.64386	3.76209e-17
ZHX2	AECNFTTKKY	6.64386	3.76209e-17
GRB10	AEDEQTRTCW	6.64386	3.76209e-17
SMPD4	AESPAGHSF	6.64386	3.76209e-17
KAT14	AFIEKHWTF	6.64386	3.76209e-17
PRKD1	APKVPNNCL	6.64386	3.76209e-17
NUDCD1	APNYSYAAL	6.64386	3.76209e-17
GNAS	AQYFLDKIDVI	6.64386	3.76209e-17
PLAC8	CLCGTSVAM	6.64386	3.76209e-17
CBR1	CPGWVRTDM	6.64386	3.76209e-17
HELZ2	CPLWRSLL	6.64386	3.76209e-17
ZNF140	DECGKVFTW	6.64386	3.76209e-17
MED16	DYHTKLFLI	6.64386	3.76209e-17
DEPP1	EARMPGHSL	6.64386	3.76209e-17
SFT2D3	EEAPSRPAL	6.64386	3.76209e-17
ZNF888	EECDKVFNI	6.64386	3.76209e-17
ZNF695	EECGKAFTW	6.64386	3.76209e-17
CHUK	EEMSGEVRF	6.64386	3.76209e-17
NFAT5	ELFSSPPAV	6.64386	3.76209e-17
PDGFRA	FGESEVSWQY	6.64386	3.76209e-17
RIGI	FILQEEYHL	6.64386	3.76209e-17
SAAL1	FIMSSSTNV	6.64386	3.76209e-17
FSTL3	FLGRSIGV	6.64386	3.76209e-17
BAIAP2	FLVEKQCAV	6.64386	3.76209e-17
USP19	FMNSVIQSL	6.64386	3.76209e-17
YEATS2	FSAKSVEQY	6.64386	3.76209e-17
TRPM7	FTASLAMKY	6.64386	3.76209e-17
EIF6	GLDTTSTEL	6.64386	3.76209e-17
UPP1	GLQAAVVCV	6.64386	3.76209e-17
TEX261	GLVVVNHYL	6.64386	3.76209e-17
YPEL4	GPAEQRLLL	6.64386	3.76209e-17
ZNF416	GQCGKSFSL	6.64386	3.76209e-17
TRIM4	GRHWEPLRL	6.64386	3.76209e-17
HCCS	GTEVRYVIDYY	6.64386	3.76209e-17
CHPT1	HQAPEQVQV	6.64386	3.76209e-17
CTNNA1; CTNNA2	HQLNICSKV	6.64386	3.76209e-17
OTUD7B	HRSPLVLAY	6.64386	3.76209e-17
CUL2	IEVLIDKQY	6.64386	3.76209e-17
FNIP1	IIADMDKWTV	6.64386	3.76209e-17
CDK7	ILAELLLRV	6.64386	3.76209e-17
USP34	ILMDERTFL	6.64386	3.76209e-17
SMN1; SMN2	IYPATIASI	6.64386	3.76209e-17
PCMTD1	IYSEVMEALKL	6.64386	3.76209e-17
RLIG1	KEGKIEGIVW	6.64386	3.76209e-17
PICALM	KEGLDIYKKF	6.64386	3.76209e-17
SEC23IP	KEVEYKQLW	6.64386	3.76209e-17
UBAP1	KIAEAEAKV	6.64386	3.76209e-17
FRY	KLIGQVHEV	6.64386	3.76209e-17
FAH	KLLDMELEM	6.64386	3.76209e-17
TIMP1	KLQSGTHCL	6.64386	3.76209e-17
SRRT	KPRPLHKTC	6.64386	3.76209e-17
INTS1	KPVVVVSSL	6.64386	3.76209e-17
TLN2	KQASFHPDV	6.64386	3.76209e-17
NOC2L	KVANYCRQV	6.64386	3.76209e-17
ZBTB38	KYCNKQFTTL	6.64386	3.76209e-17
MKRN1	KYFQRGYCI	6.64386	3.76209e-17
CASZ1	KYKLKCSHF	6.64386	3.76209e-17
EXOC6	KYLEDFITNI	6.64386	3.76209e-17
EXOC6B	KYLEEFITNI	6.64386	3.76209e-17
TTLL4	KYSPSMKSL	6.64386	3.76209e-17
FPGT	LEKLYGDKW	6.64386	3.76209e-17
DUSP1	LLLDCRSFFA	6.64386	3.76209e-17
SPATS2L	NLCPTRIEV	6.64386	3.76209e-17
CLIC4; CLIC1	NLLPKLHIV	6.64386	3.76209e-17
CNTNAP1	PYKADILYF	6.64386	3.76209e-17
ALG12	PYTKVEESF	6.64386	3.76209e-17
PPP6R3	QLIERILEA	6.64386	3.76209e-17
UBR3	QLLDIMVTV	6.64386	3.76209e-17
UBR3	QLLDIMVTV	6.64386	3.76209e-17
RNH1	RLEKLQLEY	6.64386	3.76209e-17
LIMS1; LIMS2	RPCHNREKA	6.64386	3.76209e-17
HSPG2	RPHHFHLSA	6.64386	3.76209e-17
FBLN1	RPKLQCKSGF	6.64386	3.76209e-17
SZT2	RPWLPALAW	6.64386	3.76209e-17
NPHP4	RQPLISKAFEI	6.64386	3.76209e-17
DNAJC7	RSFQRALEL	6.64386	3.76209e-17
HERC2	RSSGIDCKI	6.64386	3.76209e-17
CDCA4	RSVLIANTV	6.64386	3.76209e-17
EFEMP2	SEAQTCVNF	6.64386	3.76209e-17
ZNF26	SECEKVFSF	6.64386	3.76209e-17
ANKRD17	SEGDVNAVRKL	6.64386	3.76209e-17
IGF2R	SFKDGAGNSF	6.64386	3.76209e-17
EXOSC7	SLASLLVSV	6.64386	3.76209e-17
ITGB1	SLDTSTCEA	6.64386	3.76209e-17
DAB2	SLPRPTPQA	6.64386	3.76209e-17
SYNE1	SLSQPGPSV	6.64386	3.76209e-17
PTGS2	SPAYWKPSTF	6.64386	3.76209e-17
ATP9B	SQFVPALKI	6.64386	3.76209e-17
DHRS1	SVYGARLMV	6.64386	3.76209e-17
DIP2C	SVYSGHQSI	6.64386	3.76209e-17
NBEAL1	SYINYVITM	6.64386	3.76209e-17
SF3B5	SYMGHFDLL	6.64386	3.76209e-17
BPTF	TLMAEMHVV	6.64386	3.76209e-17
PHLPP2	TMADVLLEEV	6.64386	3.76209e-17
GBP4	VPHLSKPNHTL	6.64386	3.76209e-17
GBP5	VPHPNWPNHTL	6.64386	3.76209e-17
PACS1	VPRLFSLTL	6.64386	3.76209e-17
TMEM147	VQAGVTYLF	6.64386	3.76209e-17
SLC29A4	VYPSGMPAL	6.64386	3.76209e-17
IPO7	WVLHYFCEV	6.64386	3.76209e-17
BHLHE40	WYPTSVPVL	6.64386	3.76209e-17
FERMT2	YADGTWEL	6.64386	3.76209e-17
ENC1	YLPELLQTV	6.64386	3.76209e-17
FNIP1	YRFMKEFTF	6.64386	3.76209e-17
RHBDD2	YSIDLSERV	6.64386	3.76209e-17
SLC66A3	YYGYPPLTY	6.64386	3.76209e-17
CAV1	HIWAVVPCI	6.64386	3.76209e-17
PSMD3	AEFIVAKAI	6.64386	3.76209e-17
DST	AEKAGKPPF	6.64386	3.76209e-17
UIMC1	AEKEVAISTF	6.64386	3.76209e-17
PML	AENSSSREL	6.64386	3.76209e-17
CHD9	AEQMPQHTL	6.64386	3.76209e-17
HAT1	AEQYRSYRL	6.64386	3.76209e-17
TRIM33	ALASLENHV	6.64386	3.76209e-17
COPA	ALCNIHENI	6.64386	3.76209e-17
RANBP2; RGPD8	ALDDSVSSSSV	6.64386	3.76209e-17
ZNF511	ALDDYEHHY	6.64386	3.76209e-17
RIGI	ALDHAGYSGLY	6.64386	3.76209e-17
CUL9	ALDRFSSFY	6.64386	3.76209e-17
PPP4R4	ALIDHLPEI	6.64386	3.76209e-17
COG4	ALLEQQNTI	6.64386	3.76209e-17
PPA1	ALPPPCESA	6.64386	3.76209e-17
NFYC	ALQWVVVEV	6.64386	3.76209e-17
C19orf44	ALSESSSSV	6.64386	3.76209e-17
CCT6A	ALSKEGIVAL	6.64386	3.76209e-17
MASTL	AMDISCAY	6.64386	3.76209e-17
PRKAR2A	AMFERIVKA	6.64386	3.76209e-17
CASK	AMYGTKLETI	6.64386	3.76209e-17
RNF170	APAATRQQF	6.64386	3.76209e-17
IARS1	AQALVLLDV	6.64386	3.76209e-17
USP5	AQEFFLHLI	6.64386	3.76209e-17
HUWE1	AQVALVNEV	6.64386	3.76209e-17
GNB2	ASIKLWDV	6.64386	3.76209e-17
PRPF19	AVMLHSFTL	6.64386	3.76209e-17
ATR	AVQDFLHEI	6.64386	3.76209e-17
MAFB	AYKVKCEKL	6.64386	3.76209e-17
NCBP1	CLWAQIQKL	6.64386	3.76209e-17
AARS1	CPLAAAKAI	6.64386	3.76209e-17
ATF4	DYLEVAKHF	6.64386	3.76209e-17
CKS1B	EEFEYRHVM	6.64386	3.76209e-17
ME2	EELAQGRLY	6.64386	3.76209e-17
MTMR2	EELKRVASF	6.64386	3.76209e-17
GTPBP4	EEMLEIRQL	6.64386	3.76209e-17
NEDD4L	EENFGQTY	6.64386	3.76209e-17
RBM5	EENPLKRGL	6.64386	3.76209e-17
FTL	EEVKLIKKM	6.64386	3.76209e-17
TGFB2	EEYYAKEVY	6.64386	3.76209e-17
NUPR1	ESDLYSLAH	6.64386	3.76209e-17
AKAP11	EYAGHLIQI	6.64386	3.76209e-17
GBP3	EYLEYSLKL	6.64386	3.76209e-17
GBP1	EYLTYSLKL	6.64386	3.76209e-17
USP16	FEMESKGQWF	6.64386	3.76209e-17
CSNK2A1	FLDKLLRY	6.64386	3.76209e-17
CFAP299	FLDSQITTV	6.64386	3.76209e-17
MYO1B	FLFSSDHLIEM	6.64386	3.76209e-17
CDK7	FLGEGQFATV	6.64386	3.76209e-17
FAM177A1	FLGEKIASV	6.64386	3.76209e-17
RASA4B; RASA4	FLGKVVIDV	6.64386	3.76209e-17
CSAD	FLLNELERLG	6.64386	3.76209e-17
C8orf88	FLPDHPIVL	6.64386	3.76209e-17
AP2A1	FLTPPLLSV	6.64386	3.76209e-17
ADD1	FMTTNVPNV	6.64386	3.76209e-17
RECQL	FPWSGKVKDIL	6.64386	3.76209e-17
MAP4K3	FQIESIVCL	6.64386	3.76209e-17
METRN	FVIHGIIHGV	6.64386	3.76209e-17
TUBGCP5	FYTSIFDKI	6.64386	3.76209e-17
LGALS1	GDFKIKCVAFD	6.64386	3.76209e-17
ATAD2	GEEENQKRY	6.64386	3.76209e-17
POLR2A	GEFKALQEW	6.64386	3.76209e-17
SSBP3	GELGGNFLHSF	6.64386	3.76209e-17
NOA1	GENPNPPNW	6.64386	3.76209e-17
CA12	GENSWSKKY	6.64386	3.76209e-17
RRP15	GESSVGTNMGW	6.64386	3.76209e-17
INO80	GLDDSNPLL	6.64386	3.76209e-17
NPHP4	GPVIRQGVL	6.64386	3.76209e-17
BLTP1	GQASIPTEI	6.64386	3.76209e-17
SERBP1	GQWKKGFVL	6.64386	3.76209e-17
EIF2AK1	GQYYAIKKI	6.64386	3.76209e-17
ESYT2	GSDPYVRMY	6.64386	3.76209e-17
ABCF3	GYRGDFETF	6.64386	3.76209e-17
PPP1R21	HLCSMNETL	6.64386	3.76209e-17
KYAT1	HMIRSLQSV	6.64386	3.76209e-17
SOX9	HQNSSSYY	6.64386	3.76209e-17
MCM3	HQTITIQEM	6.64386	3.76209e-17
RBBP4	HTICLWDI	6.64386	3.76209e-17
CYB5R3	HVGHPTERC	6.64386	3.76209e-17
AFF4	HYLQEAKKL	6.64386	3.76209e-17
EIF3L	IIDEFIYQF	6.64386	3.76209e-17
CAPN15	IIDLAGDTVRY	6.64386	3.76209e-17
RALA	ILDTAGQEDY	6.64386	3.76209e-17
VAC14	ILLREEDLKFA	6.64386	3.76209e-17
CLCN2	IMVRDVPHV	6.64386	3.76209e-17
WIPI1	IPANPTGLCAL	6.64386	3.76209e-17
SND1	IPYMFEAREF	6.64386	3.76209e-17
FBXO21	IQAQIDSIVEL	6.64386	3.76209e-17
DDOST	ISDLGQHTL	6.64386	3.76209e-17
HIF1A	KASVMRLTI	6.64386	3.76209e-17
IFIT5	KEEVRSLVTW	6.64386	3.76209e-17
CUL4B	KENPNQYNY	6.64386	3.76209e-17
PDLIM1	KESEVYKML	6.64386	3.76209e-17
PLEC	KIMVDRINL	6.64386	3.76209e-17
MSH6	KISEVVELL	6.64386	3.76209e-17
RPL36A	KKRKGQVIQF	6.64386	3.76209e-17
CHAF1A	KLAFPGETL	6.64386	3.76209e-17
KMT2C	KLDNQCVSV	6.64386	3.76209e-17
SAAL1	KLFDLDEKLML	6.64386	3.76209e-17
DST	KLSDLDNKL	6.64386	3.76209e-17
HSDL1	KLWDIINVNIA	6.64386	3.76209e-17
PTBP2	KMDGAPSRV	6.64386	3.76209e-17
AP3B1	KMVSIQITL	6.64386	3.76209e-17
SPEN	KPAHQASETEL	6.64386	3.76209e-17
MPDZ	KPLFRADLAL	6.64386	3.76209e-17
SPRTN	KPNRGEAQL	6.64386	3.76209e-17
TANC1	KQGRTPLMV	6.64386	3.76209e-17
MTA1	KQIDQFLVV	6.64386	3.76209e-17
MFN2	KQLHAGSLVSV	6.64386	3.76209e-17
EIF3I	KQMGYQCFV	6.64386	3.76209e-17
G3BP1	KSELKDFFQSY	6.64386	3.76209e-17
CASK	KYLAKHNAVF	6.64386	3.76209e-17
NOP10	KYSRHRITI	6.64386	3.76209e-17
PDGFC	LEDLYRPTW	6.64386	3.76209e-17
PLAAT4	LIEIFRIGY	6.64386	3.76209e-17
RUSC1	LLFEHHHHL	6.64386	3.76209e-17
COG4	LLQEGLTEL	6.64386	3.76209e-17
CIITA	LPSMPEPAL	6.64386	3.76209e-17
SAP30	LYQLQVNTL	6.64386	3.76209e-17
CDKN1B	MEEASQRKW	6.64386	3.76209e-17
CHD4	MEKAPEGKW	6.64386	3.76209e-17
POTEF; ACTB; ACTC1	MEKIWHHTF	6.64386	3.76209e-17
RABGGTB	MVDPFHTLF	6.64386	3.76209e-17
POLE	MYQEHINEI	6.64386	3.76209e-17
NES	NLAEELEGV	6.64386	3.76209e-17
RBX1	NREWEFQKYGH	6.64386	3.76209e-17
SNX1	NTALSRALSQL	6.64386	3.76209e-17
KNL1	NYCEITGMNTL	6.64386	3.76209e-17
UNC5B	PGSSVSGTF	6.64386	3.76209e-17
SF3B2	PMAMTQKY	6.64386	3.76209e-17
FUBP1	PNSAAWAAYY	6.64386	3.76209e-17
POLR2G	PNSNPPCY	6.64386	3.76209e-17
C19orf25	PVFTILAPED	6.64386	3.76209e-17
PPARG	PVVADYKY	6.64386	3.76209e-17
SF3B1	QEIYGGSDSRF	6.64386	3.76209e-17
NOC2L	QESAEANKF	6.64386	3.76209e-17
MTMR11	QEWGLPSHW	6.64386	3.76209e-17
IFIT3	QPQNVSENL	6.64386	3.76209e-17
VPS13B	QQLPMFIRI	6.64386	3.76209e-17
PSMG1	QQYQWLEKV	6.64386	3.76209e-17
CALR	QTDMHGDSEY	6.64386	3.76209e-17
MDN1	QTDSKMLLGMY	6.64386	3.76209e-17
SH3BGRL3	QYCGDYELF	6.64386	3.76209e-17
C19orf81	RELPCIRKF	6.64386	3.76209e-17
RALGAPB	RELSKFKSY	6.64386	3.76209e-17
LMNA	RLAVYIDRV	6.64386	3.76209e-17
NEURL4	RLKAGDTVGV	6.64386	3.76209e-17
NCOA1	RMDGAVTSV	6.64386	3.76209e-17
NUFIP2	RPKGKHASAV	6.64386	3.76209e-17
HELZ2	RPLSQTDPVTL	6.64386	3.76209e-17
GBP4	RPTNDKQYL	6.64386	3.76209e-17
ACTN4	RQGEAEFNRI	6.64386	3.76209e-17
WDR48	RQIFLWDV	6.64386	3.76209e-17
PSMD2	RQLMSQVAV	6.64386	3.76209e-17
PRMT1	RQYKDYKI	6.64386	3.76209e-17
RBM26	RTDPLENNY	6.64386	3.76209e-17
NIP7	RVYYVSEKI	6.64386	3.76209e-17
SF3A3	RYMEVSGNL	6.64386	3.76209e-17
PARP1	SEEAEIIRKY	6.64386	3.76209e-17
EYA3	SELERVFLW	6.64386	3.76209e-17
S100A13	SELKFNEYW	6.64386	3.76209e-17
PRRC2B	SENAENRPF	6.64386	3.76209e-17
PRKAG2	SESGVYMRF	6.64386	3.76209e-17
SNRNP200	SEVILHHE	6.64386	3.76209e-17
TMEM19	SEYKEGGQRNW	6.64386	3.76209e-17
HMGCS1	SLFEGTWYL	6.64386	3.76209e-17
IFI16	SLLEVNEESTV	6.64386	3.76209e-17
MAD2L2	SLLSHVEQL	6.64386	3.76209e-17
MRTFB	SLSPTSSTL	6.64386	3.76209e-17
AJUBA	SLYHTQCFV	6.64386	3.76209e-17
FRAS1	SMFEPEEQFRV	6.64386	3.76209e-17
NEDD4	SNRDCTNEL	6.64386	3.76209e-17
PPP1R13L	SPAPPGPQA	6.64386	3.76209e-17
SPTB	SPDVTHRLQAL	6.64386	3.76209e-17
PPHLN1	SPHSRSGSSV	6.64386	3.76209e-17
PTPN3	SSDFLEFVNY	6.64386	3.76209e-17
CHM	SSDISRSCY	6.64386	3.76209e-17
DMXL2	SSPETSPSV	6.64386	3.76209e-17
SAMD4A	SVDYGQTHYY	6.64386	3.76209e-17
MAGEA2; MAGEA2B; MAGEA12	SVFAHPRKL	6.64386	3.76209e-17
AKAP9	SVWEKEIEI	6.64386	3.76209e-17
SOAT1	SYPRNPTVRW	6.64386	3.76209e-17
FDPS	SYSHIMALI	6.64386	3.76209e-17
PPP4R1	TEIAKHCAY	6.64386	3.76209e-17
RBM27	TELDLHKRL	6.64386	3.76209e-17
ANKHD1	TLDDLIAAV	6.64386	3.76209e-17
CHMP1A	TLFQLKFTA	6.64386	3.76209e-17
IPO7	TLLSDTKYL	6.64386	3.76209e-17
ELMO1	TLLSMEIKL	6.64386	3.76209e-17
CRYZ	TMAKESSIIGV	6.64386	3.76209e-17
LONP2	VAMTGEITL	6.64386	3.76209e-17
NDUFB3	VFFKGFKW	6.64386	3.76209e-17
NDUFB3	VFFKGFKWGF	6.64386	3.76209e-17
RPS12	VIEEYFKCK	6.64386	3.76209e-17
KPNA1	VLADACWAL	6.64386	3.76209e-17
SMS	VLDNLKGDCY	6.64386	3.76209e-17
DHX38	VLFGLLREV	6.64386	3.76209e-17
FAM114A2	VLNPLITAV	6.64386	3.76209e-17
ZMYM1	VLQDTVSSV	6.64386	3.76209e-17
BLMH	VMMEEIFRV	6.64386	3.76209e-17
PPP2R5E	VPSSEQPEL	6.64386	3.76209e-17
SMAD4	VQVGETFKV	6.64386	3.76209e-17
PLPP2	VTEARLSFY	6.64386	3.76209e-17
QARS1	VYCPVQWEY	6.64386	3.76209e-17
AARS1	VYHHTFFEM	6.64386	3.76209e-17
SF3B1	VYWKIYNSI	6.64386	3.76209e-17
SHKBP1	WPIERLAL	6.64386	3.76209e-17
EDEM3	WVRKDSGVGA	6.64386	3.76209e-17
GAN	YIFSGQIRL	6.64386	3.76209e-17
USP22	YIYDKDMEI	6.64386	3.76209e-17
KBTBD4	YIYHGTVKL	6.64386	3.76209e-17
XPO4	YLAHFIEGL	6.64386	3.76209e-17
SRPK1	YLFEPHSGEEY	6.64386	3.76209e-17
VCL	YLIDGSRGI	6.64386	3.76209e-17
MYO10	YLLEKNRVV	6.64386	3.76209e-17
RASL11A	YLLPKDIKLA	6.64386	3.76209e-17
PPP2R2D	YLSVKVWDL	6.64386	3.76209e-17
PPP2R2B	YLTVKVWDL	6.64386	3.76209e-17
CNN3	YQYSDQGIDY	6.64386	3.76209e-17
C1R	YRQDESYNF	6.64386	3.76209e-17
NAGK	YSANAIAFY	6.64386	3.76209e-17
KLHL12	YTADEDGVWY	6.64386	3.76209e-17
TRIP11	YTGLIQSY	6.64386	3.76209e-17
MAT2B	YVFDGTNPPY	6.64386	3.76209e-17
METTL18	YYSNLHQTF	6.64386	3.76209e-17
KRAS	QYMRTGEGF	6.64386	3.76209e-17
ANLN	AEAERLLLI	6.64386	3.76209e-17
LRPAP1	AEFEEPRVI	6.64386	3.76209e-17
CEP85	AEFSSAGHSL	6.64386	3.76209e-17
ANKRD11	AEGPPAASL	6.64386	3.76209e-17
GBP5	AEKAEAQRL	6.64386	3.76209e-17
LAMA5	AELAAAQRL	6.64386	3.76209e-17
PABPC3; PABPC1	AELGARAKEF	6.64386	3.76209e-17
FAM50B; FAM50A	AELKSSTVGL	6.64386	3.76209e-17
FARSA	AELRSTKHW	6.64386	3.76209e-17
LATS2	AEQEQMRKI	6.64386	3.76209e-17
SF3B1	AEQYRKMVM	6.64386	3.76209e-17
DMXL1	AESNHERRL	6.64386	3.76209e-17
TIMELESS	AILAHLNTV	6.64386	3.76209e-17
ANKRD16	AIRFLVSEL	6.64386	3.76209e-17
SFSWAP	ALAEDGSYNAV	6.64386	3.76209e-17
CSNK2A2	ALDLLDKLLRY	6.64386	3.76209e-17
POLA2	ALIEKLVEL	6.64386	3.76209e-17
DCTN1	ALKERVDEL	6.64386	3.76209e-17
QRICH1	ALQEFQQTA	6.64386	3.76209e-17
RPN2	ALSALTARL	6.64386	3.76209e-17
ANKRD28	ALVPLLSNV	6.64386	3.76209e-17
FTO	ALWKKMEGV	6.64386	3.76209e-17
DOCK7	AMASIINRL	6.64386	3.76209e-17
VCL	AMTNSKQSI	6.64386	3.76209e-17
KCNK6	APGQPYRAL	6.64386	3.76209e-17
SYMPK	APLITESAL	6.64386	3.76209e-17
IQSEC1	APSSETGTSL	6.64386	3.76209e-17
TMED8	AQALVKQDL	6.64386	3.76209e-17
MAU2	AQFTTALRL	6.64386	3.76209e-17
SKP1	AQVRKENQW	6.64386	3.76209e-17
EIF2AK1	AQYHLMLHI	6.64386	3.76209e-17
DDX10	AQYRLVTEI	6.64386	3.76209e-17
TCP11L1	ASEDLMTQKY	6.64386	3.76209e-17
ATR	ATDENLLCQMY	6.64386	3.76209e-17
PIK3CD	AYLEALSHL	6.64386	3.76209e-17
COP1	AYMTKCGHSF	6.64386	3.76209e-17
KPNB1	AYTGIVQGL	6.64386	3.76209e-17
CDK5RAP1	AYVELVHHI	6.64386	3.76209e-17
GDI1; GDI2	CILSGIMSV	6.64386	3.76209e-17
CHD3; CHD4	CLAESHQHL	6.64386	3.76209e-17
PRMT5	CLDGAQHFL	6.64386	3.76209e-17
ZNF695	CLDPAQRSLY	6.64386	3.76209e-17
PPP2R1A	CPEVRLNII	6.64386	3.76209e-17
ZNF292	CTSRFVTQY	6.64386	3.76209e-17
IPP	CYDPVTKQW	6.64386	3.76209e-17
POC1A	DPSLERHF	6.64386	3.76209e-17
AP3D1	DSDQNLKY	6.64386	3.76209e-17
CHD4	DTELQGMNEY	6.64386	3.76209e-17
SPTBN1	DYAETVHQL	6.64386	3.76209e-17
PARP1	EAEIIRKY	6.64386	3.76209e-17
DDX23	EEAEAKPKF	6.64386	3.76209e-17
PPP1R9B	EEDPAPSRKI	6.64386	3.76209e-17
EIF3I	EEFGRVKGHF	6.64386	3.76209e-17
C6orf89	EEIQHFLCQY	6.64386	3.76209e-17
PRICKLE3	EEKKELRAF	6.64386	3.76209e-17
PSME3IP1	EELKELKEY	6.64386	3.76209e-17
ELP2	EELLTSTGF	6.64386	3.76209e-17
AMOTL2	EELRKKQAY	6.64386	3.76209e-17
TCTN2	EELSGNPGY	6.64386	3.76209e-17
SLC4A1AP	EEMDTSERKI	6.64386	3.76209e-17
MSH6	EEMEVGTTY	6.64386	3.76209e-17
RNF214	EEMKNHQEI	6.64386	3.76209e-17
BABAM1	EEMSWKDMF	6.64386	3.76209e-17
TUBGCP3	EENKRIGEF	6.64386	3.76209e-17
STAU1	EENLNKSEI	6.64386	3.76209e-17
MNS1	EENRKIIEF	6.64386	3.76209e-17
MSH6	EEQENGKAY	6.64386	3.76209e-17
MRPL28	EERTPTPVHY	6.64386	3.76209e-17
ATRIP	EEVLIKNGEI	6.64386	3.76209e-17
ALKBH6	EEYLLRQVF	6.64386	3.76209e-17
CIAO2A	EEYLVIIRF	6.64386	3.76209e-17
ALYREF	ELDAQLDAY	6.64386	3.76209e-17
BOLA2; BOLA2B	ELPHIHAF	6.64386	3.76209e-17
UBE2T	EMLDNLPEA	6.64386	3.76209e-17
FNTA	EQPKNYQVW	6.64386	3.76209e-17
MTG1	ETMADYLLY	6.64386	3.76209e-17
NAP1L1; NAP1L4	EVHDLERKY	6.64386	3.76209e-17
TUBB2A; TUBB3; TUBB; TUBB4B	EYPDRIMNTF	6.64386	3.76209e-17
ZFP14	FLDPAQRDLY	6.64386	3.76209e-17
PLA2G15	FLDPSKSSV	6.64386	3.76209e-17
APOL1	FLGENISNFL	6.64386	3.76209e-17
GMDS	FLLEKGYEV	6.64386	3.76209e-17
TBC1D13	FLLPDVIRI	6.64386	3.76209e-17
SQLE	FLQPGGYHV	6.64386	3.76209e-17
APOBEC3B	FLSEHPNVTL	6.64386	3.76209e-17
CLCN7	FMNPSPYTV	6.64386	3.76209e-17
JMJD7	FPAAARELCV	6.64386	3.76209e-17
GTPBP1	FQIDDTYSV	6.64386	3.76209e-17
KIN	FRNDFLELL	6.64386	3.76209e-17
RIOK2	FSEEKNRTENY	6.64386	3.76209e-17
DDX1	FTMHDTIGCY	6.64386	3.76209e-17
FAIM	FVDDGTETHF	6.64386	3.76209e-17
PSMD14	FVDDYTVRV	6.64386	3.76209e-17
HNRNPR	FYQDTYGQQWK	6.64386	3.76209e-17
SPC25	GLAEFQENV	6.64386	3.76209e-17
IPO4	GLAPHLEQI	6.64386	3.76209e-17
MACF1	GLMDEKLLHNV	6.64386	3.76209e-17
CRYBG3	GLYADLTSC	6.64386	3.76209e-17
UCHL3	GQTEAPSI	6.64386	3.76209e-17
SCRN3	GVRNISNQL	6.64386	3.76209e-17
RASAL2	HEWGGMKRF	6.64386	3.76209e-17
RHOBTB1	HIFAHRIYL	6.64386	3.76209e-17
MB21D2	HLRTAIEHV	6.64386	3.76209e-17
RPS12	HQINLIKV	6.64386	3.76209e-17
CDC42BPB	HQQEISKI	6.64386	3.76209e-17
TLE1; TLE3	HQQQVAQAV	6.64386	3.76209e-17
XPO1	HRTNFFLLL	6.64386	3.76209e-17
MDN1	HTDIQEYIGCY	6.64386	3.76209e-17
TUBG1	HYIPRAVLL	6.64386	3.76209e-17
PSMC4	IDAIATKRF	6.64386	3.76209e-17
PSMC6	IDAIGGRRF	6.64386	3.76209e-17
PHTF2	IFLDCHYNW	6.64386	3.76209e-17
PMM2	IFTDPRTMGY	6.64386	3.76209e-17
ENO3; ENO2	ILDSRGNPTV	6.64386	3.76209e-17
ARHGEF1	ILHHVNQAV	6.64386	3.76209e-17
SMARCA4; SMARCA2	ILQEREYRL	6.64386	3.76209e-17
KMT2A	ILSNLPESV	6.64386	3.76209e-17
PCIF1	IMNDIPIRL	6.64386	3.76209e-17
PCIF1	IMNDIPIRL	6.64386	3.76209e-17
SMCHD1	IQDDMQTLYV	6.64386	3.76209e-17
DAPK3	IRHPNIITL	6.64386	3.76209e-17
SND1	ITDDLHFYV	6.64386	3.76209e-17
NAA15; NAA16	ITDDQFDFHTY	6.64386	3.76209e-17
LRPPRC	ITELLYKDGRY	6.64386	3.76209e-17
KIFC3	IYNEVLRDLL	6.64386	3.76209e-17
KIF2C	IYNGKLFDLL	6.64386	3.76209e-17
MED13	IYPQHLKSL	6.64386	3.76209e-17
COX5A	IYPYVIQEL	6.64386	3.76209e-17
MYO1B	IYTYIGSVVI	6.64386	3.76209e-17
ATP5PB	IYVISAETF	6.64386	3.76209e-17
CCT6A	KALQFLEEV	6.64386	3.76209e-17
YWHAG	KAYSEAHEI	6.64386	3.76209e-17
POLD1	KEEDLLQAW	6.64386	3.76209e-17
KAT6B	KEELPRESF	6.64386	3.76209e-17
ACACB	KEFPKFFTF	6.64386	3.76209e-17
PA2G4	KEGEFVAQF	6.64386	3.76209e-17
CT45A6	KIFEMLEGV	6.64386	3.76209e-17
CDK2; CDK1	KIGEGTYGV	6.64386	3.76209e-17
FAM50A	KIKSEEIEI	6.64386	3.76209e-17
MAP3K12	KIKSEGTCI	6.64386	3.76209e-17
TUBGCP4	KILAVCHGV	6.64386	3.76209e-17
ZNF804B	KIQYASESRN	6.64386	3.76209e-17
SSX2IP	KLDNQVSKV	6.64386	3.76209e-17
CASP6	KLDTNITEV	6.64386	3.76209e-17
ASNS	KLFPGFEIETV	6.64386	3.76209e-17
USP1	KLFQGQLVL	6.64386	3.76209e-17
ADISSP	KLHDSVVMV	6.64386	3.76209e-17
KIFC3	KLISQAQEV	6.64386	3.76209e-17
RAPGEF2	KLPNKYEKL	6.64386	3.76209e-17
GFM2	KLQTAIHRV	6.64386	3.76209e-17
MIA2	KLSKVDEKI	6.64386	3.76209e-17
EIF4A3	KMREANFTV	6.64386	3.76209e-17
FAM161A	KMYQDKLHL	6.64386	3.76209e-17
CHD2	KPASKKERI	6.64386	3.76209e-17
CCAR2	KPRGEASEDL	6.64386	3.76209e-17
LGMN	KPYPLHRIKL	6.64386	3.76209e-17
CTNNA1	KQDETQTKI	6.64386	3.76209e-17
ATR	KQGDLIRYI	6.64386	3.76209e-17
KCNH1	KQLSEILRI	6.64386	3.76209e-17
CENPF	KQRDCSQDLL	6.64386	3.76209e-17
MYH9	KQRQELEKT	6.64386	3.76209e-17
ETF1	KRHNYVRKV	6.64386	3.76209e-17
MIA3	KTAELNVQV	6.64386	3.76209e-17
DYNC1H1	KTKPVTGNL	6.64386	3.76209e-17
SRRM2	KVATFRLML	6.64386	3.76209e-17
LRPAP1	KVHEYNVLL	6.64386	3.76209e-17
CYP51A1	KYGPVFSF	6.64386	3.76209e-17
CENPF	KYISGPHEL	6.64386	3.76209e-17
ARFGAP1	KYNSRAAALF	6.64386	3.76209e-17
CHKA	KYPFFRANI	6.64386	3.76209e-17
SERAC1	KYQDGVYVL	6.64386	3.76209e-17
TRAM1	KYQKGFSLW	6.64386	3.76209e-17
SPIRE1	KYQQYKDI	6.64386	3.76209e-17
DHX32	KYSFMENLL	6.64386	3.76209e-17
PWP1	LAEYDLDKY	6.64386	3.76209e-17
UBR4	LASPVSPEL	6.64386	3.76209e-17
CREB3L2	LLDEFSQNV	6.64386	3.76209e-17
NBPF1; NBPF26	LLDEKGPEV	6.64386	3.76209e-17
CCZ1B	LLDKVYSSV	6.64386	3.76209e-17
NDOR1	LLDRQGAYFYL	6.64386	3.76209e-17
MSH3	LLSPVEHYL	6.64386	3.76209e-17
AGPAT1	LLWAGSAGL	6.64386	3.76209e-17
KIFAP3	LLYEDIPDKV	6.64386	3.76209e-17
IVNS1ABP	LMEEVQTLY	6.64386	3.76209e-17
ALAS1	LMSRHNIYV	6.64386	3.76209e-17
NLRC5	LPLLRQIDL	6.64386	3.76209e-17
KMT2B	LPMAMRFRHL	6.64386	3.76209e-17
VIM	LQAQIQEQHV	6.64386	3.76209e-17
NFE2	LYRDIFQHL	6.64386	3.76209e-17
SYVN1	MEHLLERSWY	6.64386	3.76209e-17
SMC4	METQKEKI	6.64386	3.76209e-17
PLA2G15	MIEEMYQLY	6.64386	3.76209e-17
TOX4	MITDVVPEV	6.64386	3.76209e-17
STAT5B; STAT5A	MLAEVNATI	6.64386	3.76209e-17
DHX8	MLTTNVPEI	6.64386	3.76209e-17
USP22	MSSLFQEFY	6.64386	3.76209e-17
DCAF8	NENNGVLKKF	6.64386	3.76209e-17
SF3B5	NESKARVRF	6.64386	3.76209e-17
UBR2	NLMSIIIKT	6.64386	3.76209e-17
PPP4R1	NMDSTLHYI	6.64386	3.76209e-17
CCNT1	NMEANVKSQY	6.64386	3.76209e-17
RPL10A	NMVAKVDEV	6.64386	3.76209e-17
ARMCX3	NPAMTRELL	6.64386	3.76209e-17
CENPF	NSDLSEKLEY	6.64386	3.76209e-17
L1CAM	NSLGSARHAY	6.64386	3.76209e-17
PPP4R3C; PPP4R3B	NTEGLHHLY	6.64386	3.76209e-17
GALC	NYFRGYEW	6.64386	3.76209e-17
TRAM1	NYISDPTILW	6.64386	3.76209e-17
HSP90AA1	NYKKFYEQF	6.64386	3.76209e-17
HNRNPUL1	PYCSVLPGF	6.64386	3.76209e-17
KATNIP	QEHTLHESW	6.64386	3.76209e-17
SCAND2P	QEISLQGNY	6.64386	3.76209e-17
EPSTI1	QELANLEKW	6.64386	3.76209e-17
NRDC	QEMPVQFQV	6.64386	3.76209e-17
PLEC	QEQKGRLCF	6.64386	3.76209e-17
LATS2	QEQMRKILY	6.64386	3.76209e-17
CHTOP	QLDNQLDAY	6.64386	3.76209e-17
CALHM5	QLENTFLDY	6.64386	3.76209e-17
CCT2	QLFGAAGVMAI	6.64386	3.76209e-17
MCF2L	QLIGNKHY	6.64386	3.76209e-17
KHDRBS1	QSYEGYEGYY	6.64386	3.76209e-17
MFSD2A	QTERDSATAY	6.64386	3.76209e-17
TBC1D7	QYLDVLHAL	6.64386	3.76209e-17
CDC6	REMDVIRNF	6.64386	3.76209e-17
RAB6A	RGSDVIIML	6.64386	3.76209e-17
PJA1; PJA2	RLAQAMETA	6.64386	3.76209e-17
RBM33	RLAQQQQQL	6.64386	3.76209e-17
BICD2	RLASVAQEL	6.64386	3.76209e-17
CSRP2	RLGIKPESV	6.64386	3.76209e-17
ABHD17B	RLKQFVSQEL	6.64386	3.76209e-17
CERCAM	RLMEDVEAEKL	6.64386	3.76209e-17
TRAF3IP2	RPAQRDCSF	6.64386	3.76209e-17
COPA	RPAYAVHGNML	6.64386	3.76209e-17
PRKAR1A	RPMAFLREY	6.64386	3.76209e-17
SPTB	RPRDVSSVEL	6.64386	3.76209e-17
GCH1	RPRSEEDNEL	6.64386	3.76209e-17
CMIP	RPRSMVVIEVF	6.64386	3.76209e-17
TANGO6	RPTDVAHSHL	6.64386	3.76209e-17
CALD1	RQKEFDPTI	6.64386	3.76209e-17
DUSP14	RQLFGKSTV	6.64386	3.76209e-17
SF3B1	RQNRVCTTV	6.64386	3.76209e-17
PFKP	RRFQDAVRL	6.64386	3.76209e-17
BNIP3	RRKEVESIL	6.64386	3.76209e-17
CD109	RRNNVVITV	6.64386	3.76209e-17
IKZF5	RTFDGKLKC	6.64386	3.76209e-17
KIF5B	RVKALESAL	6.64386	3.76209e-17
CERCAM	RVNFIHLIL	6.64386	3.76209e-17
ABCC4	RVSEAIVSI	6.64386	3.76209e-17
ASPM	RWKEKQEQGF	6.64386	3.76209e-17
SLC29A1	RYFIPVSCF	6.64386	3.76209e-17
MYO18A	RYKEENIEL	6.64386	3.76209e-17
DHX29	RYLHLAAKL	6.64386	3.76209e-17
KLHL11	RYNPNLNTW	6.64386	3.76209e-17
KLHL20	RYNPRTNQW	6.64386	3.76209e-17
USP24	RYVITIEDF	6.64386	3.76209e-17
FOXO3	SADDSPSQL	6.64386	3.76209e-17
NELFE	SADQAVAEL	6.64386	3.76209e-17
TPP1	SALPHVHTV	6.64386	3.76209e-17
NSF	SEANIRKLF	6.64386	3.76209e-17
ADA2	SEKNTFMEIW	6.64386	3.76209e-17
SSH1	SEKPTTNSY	6.64386	3.76209e-17
SLC9D1	SENSVFQAVY	6.64386	3.76209e-17
SRPK1	SESPVERPL	6.64386	3.76209e-17
MYO9B	SIAFRRLSL	6.64386	3.76209e-17
BMP2K	SLAEGGFSTV	6.64386	3.76209e-17
CLPTM1	SLASLPLRV	6.64386	3.76209e-17
HUWE1	SMHDCVSVV	6.64386	3.76209e-17
SAMD9L	SMINGVVKA	6.64386	3.76209e-17
ZMYM3	SMLNRILAV	6.64386	3.76209e-17
HUWE1	SPHSLPAKL	6.64386	3.76209e-17
MED13L	SPMVSMVSTQL	6.64386	3.76209e-17
LRATD1	SPSRHHHHL	6.64386	3.76209e-17
MAP4	SPTKLDVTL	6.64386	3.76209e-17
PSMB8	STDVSDLLH	6.64386	3.76209e-17
NUP214	STLKNVPQV	6.64386	3.76209e-17
ACAP3	SVLQRVQSV	6.64386	3.76209e-17
EIF3M	SVMNSVVSL	6.64386	3.76209e-17
CHID1	SVVLEHRSY	6.64386	3.76209e-17
PBK	SYQKVIELF	6.64386	3.76209e-17
GFPT1	TADTLMGLRY	6.64386	3.76209e-17
MGA	TEPEQPVRHY	6.64386	3.76209e-17
DDX19A	TLDTIKQYY	6.64386	3.76209e-17
MOB1A	TLFPSKIGV	6.64386	3.76209e-17
SDS	TLWEKPGAI	6.64386	3.76209e-17
S100A10	TMMFTFHKF	6.64386	3.76209e-17
MARCKS	TPKKKKKRF	6.64386	3.76209e-17
SHROOM1	TPRPLFQTKL	6.64386	3.76209e-17
TRIM27	TTCPVCLQY	6.64386	3.76209e-17
WDR3	TTISKVSQV	6.64386	3.76209e-17
CLUH	TVDQAVETY	6.64386	3.76209e-17
MCM7	TYLEAHRIVKM	6.64386	3.76209e-17
NONO	VFIHKDKGFGF	6.64386	3.76209e-17
CMIP	VFTPVVQRI	6.64386	3.76209e-17
PDE5A	VLCRWILSV	6.64386	3.76209e-17
MTHFD2	VLKSKELGV	6.64386	3.76209e-17
AP2S1	VLNEYFHNV	6.64386	3.76209e-17
IVNS1ABP	VMLEDNVCL	6.64386	3.76209e-17
DIDO1	VMPEAVPEV	6.64386	3.76209e-17
DYNC1H1	VQALIAEGI	6.64386	3.76209e-17
CARMIL1	VQWDVDTIYL	6.64386	3.76209e-17
WASHC4	VVMNVVHQL	6.64386	3.76209e-17
TFIP11	VWMPFVRNI	6.64386	3.76209e-17
ACBD5	VYCDSMEQF	6.64386	3.76209e-17
ENO1	VYHNLKNVI	6.64386	3.76209e-17
RBM48	VYLIKFMNL	6.64386	3.76209e-17
KIF18B	VYNEQIHDLL	6.64386	3.76209e-17
STAT2	VYVSRPSHF	6.64386	3.76209e-17
PLAA	VYYGHTNYI	6.64386	3.76209e-17
DYNC1H1	WTDGLFTHV	6.64386	3.76209e-17
NOP56	WYGYHFPEL	6.64386	3.76209e-17
SETX	YHSGYVHKF	6.64386	3.76209e-17
OLFM1	YIDIPFQNKY	6.64386	3.76209e-17
KIF13A	YLDEQIKKV	6.64386	3.76209e-17
ZNF573	YLDPNQRDL	6.64386	3.76209e-17
ELL2	YLHNKLAHI	6.64386	3.76209e-17
NRG1	YMCKVISKL	6.64386	3.76209e-17
ENOX2	YMVDKALYL	6.64386	3.76209e-17
PLAAT4	YPGAGSSSV	6.64386	3.76209e-17
DYNC1H1	YQTQLIQRV	6.64386	3.76209e-17
PITPNB; PITPNA	YQVGQLYSV	6.64386	3.76209e-17
HDAC1; HDAC2	YSKQMQRF	6.64386	3.76209e-17
MTUS1	YTDGSQQRL	6.64386	3.76209e-17
BCLAF3	YTDVATGI	6.64386	3.76209e-17
EMG1	YTEKMVSISNY	6.64386	3.76209e-17
ECPAS	YTPPAGAKV	6.64386	3.76209e-17
HLA-F	YVDDTQFL	6.64386	3.76209e-17
TGFB2	YYAKEVYKI	6.64386	3.76209e-17
CLHC1	YYIIYRNVF	6.64386	3.76209e-17
FOXP4	YYKKQQEQL	6.64386	3.76209e-17
MICU2	YYMTPRDFLF	6.64386	3.76209e-17
LANCL1	YYVGAAHGL	6.64386	3.76209e-17
RPL10	EHVIEALRR	6.64386	3.76209e-17
LSM14A; LSM14B	IRYEGILYT	6.64386	3.76209e-17
ELOC	AENETNEVNF	6.64386	3.76209e-17
PSG4	AESNPRAQY	6.64386	3.76209e-17
HSF2BP	ALAGIVTNV	6.64386	3.76209e-17
TYK2	ALFDAQAQV	6.64386	3.76209e-17
ATP5MC1; ATP5MC3; ATP5MC2	ALSEAMGLFCL	6.64386	3.76209e-17
PTPRN	ALTAVAEEV	6.64386	3.76209e-17
ATP13A3	AMNGKSFSV	6.64386	3.76209e-17
PLCD3	APARCLTIAF	6.64386	3.76209e-17
LRBA; NBEA	APFLSRTLL	6.64386	3.76209e-17
RPS4X	APRPSTGPH	6.64386	3.76209e-17
DNAJC10	APWCPPCRAL	6.64386	3.76209e-17
GSTT1	AQVNPLKKV	6.64386	3.76209e-17
MYO9B	AQYGDFLRA	6.64386	3.76209e-17
TLN2; TLN1	ARANQAIQM	6.64386	3.76209e-17
CHAF1B	AVASEDSVLLY	6.64386	3.76209e-17
SENP6	CLDFIKIQL	6.64386	3.76209e-17
BRMS1	CLDVIRNKY	6.64386	3.76209e-17
AASDHPPT	CLVPSMEGV	6.64386	3.76209e-17
CXCL10	CPRVEIIATM	6.64386	3.76209e-17
TIMELESS	CSEFLENCY	6.64386	3.76209e-17
RNF213	CSETFQRPY	6.64386	3.76209e-17
PDZD8	CYGDITIHF	6.64386	3.76209e-17
CLTC	EEAFAIFRKF	6.64386	3.76209e-17
STAMBP	EEMIRNQEL	6.64386	3.76209e-17
STAMBP	EEMIRNQEL	6.64386	3.76209e-17
SF3B3	EMDPSGQLNEY	6.64386	3.76209e-17
GLOD4	ETEAPGGYKFY	6.64386	3.76209e-17
C4A	ETEGPHVLLY	6.64386	3.76209e-17
LIPA	FALGPVASV	6.64386	3.76209e-17
DRC7	FIDPFTGHSY	6.64386	3.76209e-17
SERINC1	FIPEGTFTTV	6.64386	3.76209e-17
HAUS2	FLAQKCHTL	6.64386	3.76209e-17
DHX57	FLEDAIAVTRY	6.64386	3.76209e-17
TMEM184B	FMVKSVIFL	6.64386	3.76209e-17
PDP1	FPLIRNCEL	6.64386	3.76209e-17
KLF5	FTDTEGLPYSI	6.64386	3.76209e-17
COL6A1	FVLDTSESVAL	6.64386	3.76209e-17
KRT1	GAGGGFGSRSL	6.64386	3.76209e-17
KCTD14	GEQVSRKQF	6.64386	3.76209e-17
IFT172	GLAEGKVRL	6.64386	3.76209e-17
MYLK	GLARRLENA	6.64386	3.76209e-17
NDN	GLHLRLTSL	6.64386	3.76209e-17
CA9	GLLFAVTSV	6.64386	3.76209e-17
GMEB1	GLMDTVKKV	6.64386	3.76209e-17
PHAF1	GLQRMIFEV	6.64386	3.76209e-17
RIPK2	GLSKWRMMSL	6.64386	3.76209e-17
PRKCE	GMCKEGILNGV	6.64386	3.76209e-17
HNRNPL	GPISYVVVM	6.64386	3.76209e-17
RRP12	HARPGLSTL	6.64386	3.76209e-17
HTN3	HEKHHSHRGY	6.64386	3.76209e-17
SENP5	HQHLCILKA	6.64386	3.76209e-17
JAK1	HSNDGGNVLYY	6.64386	3.76209e-17
HAT1	IDVDDERWHY	6.64386	3.76209e-17
PMPCA	ILMGGTVDTV	6.64386	3.76209e-17
CHD2	IMPEKFEFW	6.64386	3.76209e-17
CDYL	IQFKKPIIV	6.64386	3.76209e-17
MIF	IVNTNVPRA	6.64386	3.76209e-17
SPCS1	IYGYVAEQF	6.64386	3.76209e-17
ATP1B3	IYNPTTGEFL	6.64386	3.76209e-17
NUFIP2	IYPSNMQTM	6.64386	3.76209e-17
NUFIP2	IYPSNMQTML	6.64386	3.76209e-17
NUFIP2	IYPSNMQTMLL	6.64386	3.76209e-17
SQLE	KANHAELIL	6.64386	3.76209e-17
HEXB	KCWESNPKI	6.64386	3.76209e-17
CETN2	KLFDDDETGKI	6.64386	3.76209e-17
UBE2O	KLRPSGDDV	6.64386	3.76209e-17
HIF1AN	KPRSNREEM	6.64386	3.76209e-17
MYLK	KQKLQDVHV	6.64386	3.76209e-17
SEPTIN9	KQRITADLL	6.64386	3.76209e-17
SLC2A13	KTEDIFWAY	6.64386	3.76209e-17
JMJD7	KVVDEEAMEKV	6.64386	3.76209e-17
EEF1A2; EEF1A1	KYAWVLDKL	6.64386	3.76209e-17
MCM7	KYGNQLVRL	6.64386	3.76209e-17
CSTF1	KYIQEAEML	6.64386	3.76209e-17
CSTF1	KYIQEAEML	6.64386	3.76209e-17
RAB23	KYLAEKYLQKL	6.64386	3.76209e-17
MTCH1	LLVGDLMAV	6.64386	3.76209e-17
CHD1L	LYSGGHRV	6.64386	3.76209e-17
SYVN1	MERSPNISW	6.64386	3.76209e-17
ALG6	NLPVKQWYF	6.64386	3.76209e-17
SAMD9	NPNAFICQAL	6.64386	3.76209e-17
TOGARAM1	NPSSTPHSSL	6.64386	3.76209e-17
ZNF385D	NSDSQAAAHY	6.64386	3.76209e-17
ZNF385B	NSDSQAEAHY	6.64386	3.76209e-17
ARHGEF10	NVESRILCMLY	6.64386	3.76209e-17
BAX	NWGRVVALF	6.64386	3.76209e-17
ASXL1	NYSSSSPTF	6.64386	3.76209e-17
DENND4B	PLPESVPVF	6.64386	3.76209e-17
STAT1	PMEIRQYL	6.64386	3.76209e-17
CSTF3	PSSGRFWKL	6.64386	3.76209e-17
LRRC8E	PYLVVIHTL	6.64386	3.76209e-17
TUBGCP5	QLIDGKVTV	6.64386	3.76209e-17
ABCC2	QLTPVLVSV	6.64386	3.76209e-17
TK1	REAAYTKRL	6.64386	3.76209e-17
CTNNBL1	RENEQKRIL	6.64386	3.76209e-17
POLR3A	RETDVAKKI	6.64386	3.76209e-17
CELSR1	RIDPDSGTMY	6.64386	3.76209e-17
KRT9	RIKFEMEQNL	6.64386	3.76209e-17
FXR1	RIYGESADAV	6.64386	3.76209e-17
SLC25A39	RPKDQTSVGM	6.64386	3.76209e-17
CPS1	RPRFLGVAEQL	6.64386	3.76209e-17
USP44	RQCFLKLDL	6.64386	3.76209e-17
DPY19L3	RTECGLYYSYY	6.64386	3.76209e-17
TRIM25	RVDFTEALY	6.64386	3.76209e-17
RBM17	RVLDLAEQV	6.64386	3.76209e-17
AHCYL1	RVVKLNEVI	6.64386	3.76209e-17
ZBTB37	RYNPRLTCI	6.64386	3.76209e-17
SPRYD3	RYQERFKHI	6.64386	3.76209e-17
WDHD1	SAEGTPCYV	6.64386	3.76209e-17
PGM1	SANDKVYTV	6.64386	3.76209e-17
BRCA2	SEIEDSTKQVF	6.64386	3.76209e-17
SETBP1	SEMNPSNDKW	6.64386	3.76209e-17
SMARCB1	SENPLPTVEI	6.64386	3.76209e-17
DPM1	SESGINYEI	6.64386	3.76209e-17
XRN1	SEVFVDLKW	6.64386	3.76209e-17
HNRNPH1; HNRNPH2	SGMSDHRY	6.64386	3.76209e-17
TMED9	SLFAGGMLRV	6.64386	3.76209e-17
TMED9	SLFAGGMLRV	6.64386	3.76209e-17
CDC25C	SLKDQEAKV	6.64386	3.76209e-17
RAC1	SLVSPASFENV	6.64386	3.76209e-17
BCL2L13	SPANPESSM	6.64386	3.76209e-17
MEGF8	SPDSSTPCTL	6.64386	3.76209e-17
SNX7	SPMMPTSPLSM	6.64386	3.76209e-17
SNRPB2	SQFGHVVDI	6.64386	3.76209e-17
CHD4	SQFVRPLIA	6.64386	3.76209e-17
RBMX2	SQYGEIVNI	6.64386	3.76209e-17
PROSER1	SSEQVVDLLRY	6.64386	3.76209e-17
PIK3C2A	SSNAVPLKV	6.64386	3.76209e-17
LRR1	SVALCHSTL	6.64386	3.76209e-17
MYCBP2	SVDKPGIVV	6.64386	3.76209e-17
MTCH2	SYAQHIASI	6.64386	3.76209e-17
MED13L	SYVHKVPSF	6.64386	3.76209e-17
XAB2	TDQLGKLWC	6.64386	3.76209e-17
ARCN1	TEMDSHEEKVF	6.64386	3.76209e-17
COPA	TLLGHLDYI	6.64386	3.76209e-17
EIF3CL	TYSSVYDSI	6.64386	3.76209e-17
LAMA4	VIDGHPVSF	6.64386	3.76209e-17
OGA	VLEDEDGICGY	6.64386	3.76209e-17
WDFY3	VPKPVATTL	6.64386	3.76209e-17
NCOA3	VSENVTQYLQY	6.64386	3.76209e-17
IGF2R	VTATECVHY	6.64386	3.76209e-17
PRKX	WTWHDERFLY	6.64386	3.76209e-17
EIF3L	YIDKDMIHI	6.64386	3.76209e-17
FIS1	YLAVGNYRL	6.64386	3.76209e-17
CENPC	YLSVGSPSV	6.64386	3.76209e-17
HACD3	YLWSAIEIFRY	6.64386	3.76209e-17
ZNF710	YPDLGPEL	6.64386	3.76209e-17
PDPK1	YTAEIVSALEY	6.64386	3.76209e-17
STAT2	YTDGPLMPSDF	6.64386	3.76209e-17
ABCF3	YYDPKHVIF	6.64386	3.76209e-17
MOB3C	YYFIREFSL	6.64386	3.76209e-17
SLC1A5; SLC1A4	NEATMVLVSW	6.64386	3.76209e-17
CDAN1	ADKLGRLW	6.64386	3.76209e-17
CACNA1G	AEESGQPRSF	6.64386	3.76209e-17
SKIC3	AENEELHQL	6.64386	3.76209e-17
WEE1	AEPLPRNGDQW	6.64386	3.76209e-17
RPLP0	AIAPCEVTV	6.64386	3.76209e-17
NNT	AILSYIMCV	6.64386	3.76209e-17
ATP1A2; ATP1A1; ATP1A3	AIVAVTGDGV	6.64386	3.76209e-17
GPKOW	ALADGVVSQA	6.64386	3.76209e-17
HERC3	ALADQHIIHVA	6.64386	3.76209e-17
CPQ	ALASLIRSV	6.64386	3.76209e-17
ZFYVE27	ALLGTVCML	6.64386	3.76209e-17
NFKBIE	ALSPQQLEA	6.64386	3.76209e-17
TMEM132A	ALVEVTEHV	6.64386	3.76209e-17
HEXD	AMIDQVLEL	6.64386	3.76209e-17
RUNDC1	APAEQQRLL	6.64386	3.76209e-17
CLTA	APAGAPGGPAL	6.64386	3.76209e-17
FADS1	APASWWNHMHF	6.64386	3.76209e-17
MORF4L2; MORF4L1	APHLLRLFVRI	6.64386	3.76209e-17
MAN2B1	APPRTQFSGL	6.64386	3.76209e-17
IL32	APRGDKEEL	6.64386	3.76209e-17
TEAD1; TEAD4	AQHHIYRLV	6.64386	3.76209e-17
RC3H2	AQVPDHQSI	6.64386	3.76209e-17
CORO1C; CORO1B	ARPMRAIFL	6.64386	3.76209e-17
EXOC8	AVDLLDKLNHY	6.64386	3.76209e-17
CILK1	CIMAEVYTL	6.64386	3.76209e-17
TARS1	CLDFLRTVY	6.64386	3.76209e-17
CYLD	CTDGTFRGTRY	6.64386	3.76209e-17
KLHL4	CTELLNVAHKY	6.64386	3.76209e-17
RB1	CVEIGSQRY	6.64386	3.76209e-17
FBLIM1	CYPLNNHLF	6.64386	3.76209e-17
SEC23A	DELKTPIRSW	6.64386	3.76209e-17
MLST8	DQSGAIHIW	6.64386	3.76209e-17
SMG5	EEDPSGMVTI	6.64386	3.76209e-17
TXNL1	EEETTRISY	6.64386	3.76209e-17
COX6A1	EEGSARMW	6.64386	3.76209e-17
NSD2	EEIEELLRSQW	6.64386	3.76209e-17
ZBED5	EEIFNCINSF	6.64386	3.76209e-17
CHERP	EENKGHQML	6.64386	3.76209e-17
NOC2L	EESLRVLAF	6.64386	3.76209e-17
FKBP8	ETAMVTADSKY	6.64386	3.76209e-17
OAS3	EYSTCFTEL	6.64386	3.76209e-17
TENM2	FELDPSNLGGW	6.64386	3.76209e-17
SLIRP	FHRGLGWVQF	6.64386	3.76209e-17
ABCD3	FIDSIIAKY	6.64386	3.76209e-17
TXNRD1	FLAGIGLDVTV	6.64386	3.76209e-17
RIGI	FLDALDHAGY	6.64386	3.76209e-17
SENP5	FLDEVMKKY	6.64386	3.76209e-17
EPS15L1	FLDKQGFYV	6.64386	3.76209e-17
EXOSC2	FLQEGDLISA	6.64386	3.76209e-17
PORCN	FLSEATATL	6.64386	3.76209e-17
MIF	FLSELTQQL	6.64386	3.76209e-17
PLXNB3	FLYQPNPRL	6.64386	3.76209e-17
MED18	FRMDHEFVA	6.64386	3.76209e-17
CHCHD10	FSEALKQCKY	6.64386	3.76209e-17
WARS1	FTDSDCIGK	6.64386	3.76209e-17
SLC66A1	FVIGSISSV	6.64386	3.76209e-17
ZNF365	FVRDLSGHVL	6.64386	3.76209e-17
FTL	FYFDRDDVAL	6.64386	3.76209e-17
EDEM1	FYQRFPLSFGF	6.64386	3.76209e-17
WAPL	GLDHIVDKV	6.64386	3.76209e-17
NUP54	GLFSQPTQA	6.64386	3.76209e-17
KRT9	GLGSGGSIRSS	6.64386	3.76209e-17
ZNHIT6	GLHSVAEGV	6.64386	3.76209e-17
PHF12	GLMEQIQAL	6.64386	3.76209e-17
GPAT4	GLMGVIQRA	6.64386	3.76209e-17
LGALS9	GLQDGLQITV	6.64386	3.76209e-17
PPP3CB	GLSPEIHTL	6.64386	3.76209e-17
MORC2	GMACGGVVGV	6.64386	3.76209e-17
TLN2	GMVDAIAEA	6.64386	3.76209e-17
PHLDB1	GQLPVVAI	6.64386	3.76209e-17
TOPBP1	GQYMGQLKM	6.64386	3.76209e-17
CIAO1	HENEVKSVAW	6.64386	3.76209e-17
DEGS1	HFIAEHYMF	6.64386	3.76209e-17
MYO1C	HLAVVAPRL	6.64386	3.76209e-17
WDR43	HPNSAVLMV	6.64386	3.76209e-17
ZFYVE16	HPRKVTGASF	6.64386	3.76209e-17
THOC5	HPYLWVQKL	6.64386	3.76209e-17
ADRA1D	HTFRSSLSV	6.64386	3.76209e-17
KLHL15	HYSDSILTF	6.64386	3.76209e-17
PLXNB3	IEDPGTLHIW	6.64386	3.76209e-17
FBXO8	ILDDSPKEI	6.64386	3.76209e-17
MATR3	ILGPPPPSFHL	6.64386	3.76209e-17
KRT18	ILLHLESEL	6.64386	3.76209e-17
YWHAZ	IVDQSQQAY	6.64386	3.76209e-17
FOXK1	IYAHITKHY	6.64386	3.76209e-17
VPS13C	IYHPDIQLL	6.64386	3.76209e-17
AHSA1	IYISTLKTEF	6.64386	3.76209e-17
TTC8	IYNGQLFNNL	6.64386	3.76209e-17
MCM3	IYQSKVREL	6.64386	3.76209e-17
ABCB10	KEMTEIEKY	6.64386	3.76209e-17
HIF1A	KEQNTQRSF	6.64386	3.76209e-17
ZBTB34	KLCDIIVHI	6.64386	3.76209e-17
SNX7	KLEDKVECA	6.64386	3.76209e-17
MYO9A	KLEPHIYAV	6.64386	3.76209e-17
ZNF808	KLFNHKQYL	6.64386	3.76209e-17
MPDZ	KLFSGDELLEV	6.64386	3.76209e-17
TMEM209	KLISSYYNV	6.64386	3.76209e-17
HNRNPC; HNRNPCL2	KLKGDDLQAI	6.64386	3.76209e-17
QARS1	KMDPVAYRV	6.64386	3.76209e-17
DOCK1	KMWEEAIAL	6.64386	3.76209e-17
DOCK2	KMWEEAISLC	6.64386	3.76209e-17
FOXJ2	KPRYSYATL	6.64386	3.76209e-17
KIAA0586	KPVYQGHRSTL	6.64386	3.76209e-17
METTL2B	KQLTMYRV	6.64386	3.76209e-17
HUNK	KSDIQDSLCY	6.64386	3.76209e-17
FANCI	KTIETSPSL	6.64386	3.76209e-17
RRN3	KVDNGKTKDLY	6.64386	3.76209e-17
CDC42BPA	KVRHGALTCL	6.64386	3.76209e-17
DHCR7	KWFDFKLFF	6.64386	3.76209e-17
ASCC1	KYIFKERESF	6.64386	3.76209e-17
MYO1B	KYMDIEFD	6.64386	3.76209e-17
ARAP1	KYRRYHPLF	6.64386	3.76209e-17
NDUFS5	KYTPPPHHIG	6.64386	3.76209e-17
GRWD1	LADLPQQL	6.64386	3.76209e-17
AARS1	LEADLECKQIW	6.64386	3.76209e-17
PNPLA2	LIPPSLQGV	6.64386	3.76209e-17
HPS3	LIYPWVHVV	6.64386	3.76209e-17
COL6A3	LLAGQTYHV	6.64386	3.76209e-17
KLHL17	LLCDIVLHV	6.64386	3.76209e-17
YIF1B	LLFGKIGYYLV	6.64386	3.76209e-17
LRRN1	LLMTSLTES	6.64386	3.76209e-17
RBM42	LLPPLRIPELL	6.64386	3.76209e-17
SIX5	LPVAPSPAL	6.64386	3.76209e-17
MYOF	LTDFSDTFKLY	6.64386	3.76209e-17
PIEZO1	LVAERLLEL	6.64386	3.76209e-17
CEP164	LVDTPPSAL	6.64386	3.76209e-17
JKAMP	LYCGKTLLF	6.64386	3.76209e-17
KDM5C	LYKSDTELL	6.64386	3.76209e-17
PRKDC	LYQRAFQHL	6.64386	3.76209e-17
SRPRB	LYRDTQTSI	6.64386	3.76209e-17
CSTF1	MENDDTAVQY	6.64386	3.76209e-17
SEL1L	MLEEDLIQYY	6.64386	3.76209e-17
TRNAU1AP	MLYEFFVKV	6.64386	3.76209e-17
HK1	MYLGELVRL	6.64386	3.76209e-17
TMEM17	NLQEKVPEL	6.64386	3.76209e-17
IFIT3	NYAWVYYHLG	6.64386	3.76209e-17
HNRNPA3	NYGGGGNYNDF	6.64386	3.76209e-17
HNRNPA1	NYNNQSSNF	6.64386	3.76209e-17
EIF3E	NYSGAAEYL	6.64386	3.76209e-17
EIF3E	NYSGAAEYLYF	6.64386	3.76209e-17
NUP210	QALELPLRI	6.64386	3.76209e-17
CYB5B	QEVETSVTY	6.64386	3.76209e-17
LRRC47	QLPPRLFTL	6.64386	3.76209e-17
YTHDC2	QTEIVDLLESY	6.64386	3.76209e-17
DOCK7	QYSGSPQLL	6.64386	3.76209e-17
APEX2	RALLTQHKI	6.64386	3.76209e-17
FNDC3B	RESEYKQVY	6.64386	3.76209e-17
NUP35	RIFGESIMIGV	6.64386	3.76209e-17
SLC4A7	RIFGGLILDI	6.64386	3.76209e-17
NUP85	RLDEARQML	6.64386	3.76209e-17
CNNM3	RLRERVLEL	6.64386	3.76209e-17
CNOT8	RLYGLGTGV	6.64386	3.76209e-17
SEPTIN5; SEPTIN4	RLYPWGIVEV	6.64386	3.76209e-17
UHMK1	RMFDGKFVVA	6.64386	3.76209e-17
KIF2C	RMHGKFSLV	6.64386	3.76209e-17
MATN3	RPQDQVNEV	6.64386	3.76209e-17
MATN2	RPQDSVAEV	6.64386	3.76209e-17
AATF	RQWLAIQKL	6.64386	3.76209e-17
ACLY	RSMGFIGHY	6.64386	3.76209e-17
ERN1	RTEYTITMY	6.64386	3.76209e-17
DHX8	RVANVADVV	6.64386	3.76209e-17
FBXL7	RVTDVGIRYV	6.64386	3.76209e-17
RPL17	RWPKKSAEF	6.64386	3.76209e-17
C8orf82	RYEAAFPFL	6.64386	3.76209e-17
SLC7A11	RYILEPFFI	6.64386	3.76209e-17
TUBB; TUBB4B	RYLTVAAVF	6.64386	3.76209e-17
MATCAP2	RYMEHLEKI	6.64386	3.76209e-17
TOPORS	RYRDISAEFF	6.64386	3.76209e-17
KIF18A	SADEPGVMY	6.64386	3.76209e-17
ILKAP	SADNVTVMV	6.64386	3.76209e-17
CCDC142	SALGGQSSL	6.64386	3.76209e-17
SEMA6B	SEAGTVLKF	6.64386	3.76209e-17
RNF213	SEAQSSPQF	6.64386	3.76209e-17
HNRNPF	SEDDVKMAL	6.64386	3.76209e-17
WDR26	SEDHKVYIW	6.64386	3.76209e-17
COPG2	SESSVDRLM	6.64386	3.76209e-17
MINDY3	SETHLTVFF	6.64386	3.76209e-17
KRT9	SGGSIRSSY	6.64386	3.76209e-17
ANAPC7	SLADLYFRA	6.64386	3.76209e-17
ZNF236	SLATLEGIQL	6.64386	3.76209e-17
LEPR	SLDSPPTCV	6.64386	3.76209e-17
FAM91A1	SLDYNVVHSLY	6.64386	3.76209e-17
KLHDC10	SLFKIWLV	6.64386	3.76209e-17
ITFG2	SLFPHAICL	6.64386	3.76209e-17
SLC67A1	SLLGGTLVSA	6.64386	3.76209e-17
PXMP4	SLQEKLWAI	6.64386	3.76209e-17
BRAT1	SLWETVARA	6.64386	3.76209e-17
SHMT1	SPANFAVYTAL	6.64386	3.76209e-17
TAPBPL	SPAQVSGASF	6.64386	3.76209e-17
TBCB	SPASCMELEL	6.64386	3.76209e-17
CACNA1A; CACNA1B	SPFARASI	6.64386	3.76209e-17
MRPL46	SPWRLLGAL	6.64386	3.76209e-17
CALU	SQATDFGEA	6.64386	3.76209e-17
VRK3	SQTFVNPHV	6.64386	3.76209e-17
GGA1	SSEDLMKELY	6.64386	3.76209e-17
BTN2A3P	SVALIIHNV	6.64386	3.76209e-17
GUCY1A2	SVLAGVVGV	6.64386	3.76209e-17
POLA2	SYKSMFQKL	6.64386	3.76209e-17
OXA1L	SYTPVGLIQNL	6.64386	3.76209e-17
L1CAM	TAMSHEIRL	6.64386	3.76209e-17
L1CAM	TAMSHEIRL	6.64386	3.76209e-17
PRRC2A	TEALTPHIW	6.64386	3.76209e-17
SYNE3	TEDELVAHW	6.64386	3.76209e-17
KMT2C	TFQDFSHIF	6.64386	3.76209e-17
SKIC8	THVGKVNIF	6.64386	3.76209e-17
CALM3	TIDFPEFL	6.64386	3.76209e-17
ULK2	TLSEDTIRV	6.64386	3.76209e-17
CNOT3	TPAPYAQAV	6.64386	3.76209e-17
NBDY	TPNGGSTTL	6.64386	3.76209e-17
TRIP10	TPSDGRPEL	6.64386	3.76209e-17
PARP14	TQLSSQQSV	6.64386	3.76209e-17
FLNC	TSTDVSLKI	6.64386	3.76209e-17
KIF26B	TVAEVIQSV	6.64386	3.76209e-17
ITM2B	TYLPQSYLI	6.64386	3.76209e-17
SP9	TYNPDFSSL	6.64386	3.76209e-17
CEP72	TYQEKITHL	6.64386	3.76209e-17
EXOSC1	TYTRHGYIF	6.64386	3.76209e-17
XRN1	TYVTILPEL	6.64386	3.76209e-17
PALLD	VADGYPVRL	6.64386	3.76209e-17
TSNAX	VADLTGELM	6.64386	3.76209e-17
TSNAX	VADLTGELM	6.64386	3.76209e-17
MRPL30	VESLICTDW	6.64386	3.76209e-17
PLOD2	VFIEQPTPFL	6.64386	3.76209e-17
CCPG1	VFIHDQKLF	6.64386	3.76209e-17
OGG1	VLADQVWTL	6.64386	3.76209e-17
CHST14	VLDSVDVRL	6.64386	3.76209e-17
ITM2C	VLYEDSLSSQV	6.64386	3.76209e-17
EPG5	VPQGVTQQV	6.64386	3.76209e-17
RNF149	VPWAPGGDL	6.64386	3.76209e-17
AHI1	VYIHRTDRL	6.64386	3.76209e-17
PTK7	VYTCHAANL	6.64386	3.76209e-17
VPS37A	VYVTSPLVNNF	6.64386	3.76209e-17
MT-CO2	VYYGQCSEI	6.64386	3.76209e-17
AKAP9	YADEKTLF	6.64386	3.76209e-17
STK35	YAEEPCYL	6.64386	3.76209e-17
SLC9A5	YFMPSRLFF	6.64386	3.76209e-17
DAB2IP; SYNGAP1; RASAL2	YIDLGREL	6.64386	3.76209e-17
MLH1	YISNANYSV	6.64386	3.76209e-17
SOHLH2	YLADTVQKL	6.64386	3.76209e-17
IL32	YLETVAAYY	6.64386	3.76209e-17
INTS2	YLLASKAYL	6.64386	3.76209e-17
C1GALT1	YLPRTFWYW	6.64386	3.76209e-17
SLC35B3	YLQELIFSV	6.64386	3.76209e-17
PI4K2A	YLSEAGASL	6.64386	3.76209e-17
PI4K2B	YLSEAGAYL	6.64386	3.76209e-17
P2RX5	YQDVDTSL	6.64386	3.76209e-17
VPS13D	YQSELELRV	6.64386	3.76209e-17
CTNND1	YRAPSRQDVY	6.64386	3.76209e-17
GYS1	YRYPRPASV	6.64386	3.76209e-17
DOC2A	YSDPYVKTYL	6.64386	3.76209e-17
HNRNPD	YSNYWNQGY	6.64386	3.76209e-17
FUS	YSQSTDTSGY	6.64386	3.76209e-17
NAA20	YSVYRTVIEYY	6.64386	3.76209e-17
DGKZ	YTDEPVSKI	6.64386	3.76209e-17
EWSR1	YTTPTAPQA	6.64386	3.76209e-17
NT5DC1	YYPNPPLVL	6.64386	3.76209e-17
KIAA0319L	YYWQTSAKW	6.64386	3.76209e-17
NR2F6; NR2C1	RLLLRLPAL	6.64386	3.76209e-17
CTNNB1	AIMRSPQMV	6.64386	3.76209e-17
SMCO3	AITEVINTV	6.64386	3.76209e-17
CLEC11A	ALDTRVVEL	6.64386	3.76209e-17
TJP2	ALLDVTPKAV	6.64386	3.76209e-17
COG5	ALMENAVQPLL	6.64386	3.76209e-17
CLUH	AMDCVRAEDAY	6.64386	3.76209e-17
MRGBP	AMLGHKPVGV	6.64386	3.76209e-17
PXDNL	AQGEPQPII	6.64386	3.76209e-17
HIP1R	ASSGVKLEV	6.64386	3.76209e-17
FLNB	CVRFVPQEM	6.64386	3.76209e-17
ASPH	DTDDVTYQVY	6.64386	3.76209e-17
SUPT7L	EYCLKFTKL	6.64386	3.76209e-17
ARHGAP29	FLIVHLKRV	6.64386	3.76209e-17
MAGEB18	FLYGDPRKV	6.64386	3.76209e-17
STX2	FMDDFFHQV	6.64386	3.76209e-17
RABGAP1L	FSDLNLEAHMY	6.64386	3.76209e-17
FAM118A	GLYTDPCGV	6.64386	3.76209e-17
NDUFB6	GVYKKSIFV	6.64386	3.76209e-17
ADNP2	HIMPTVHTV	6.64386	3.76209e-17
BUB1	HLLGEGAFAQV	6.64386	3.76209e-17
ASTN2	HYNSHYEKF	6.64386	3.76209e-17
SRRT	IFNKHAEKI	6.64386	3.76209e-17
PARP1	ILSPWGAEV	6.64386	3.76209e-17
NCKIPSD	ILTDADPEV	6.64386	3.76209e-17
IKBKE	IYIHAHNTI	6.64386	3.76209e-17
ARPC1A	IYKKNGSQW	6.64386	3.76209e-17
ANK3	KLANPPPMV	6.64386	3.76209e-17
MCUR1	KLDNIKYLA	6.64386	3.76209e-17
PTBP1	KLHGKPIRI	6.64386	3.76209e-17
FKBP3	KLLGNIKNV	6.64386	3.76209e-17
SP110	KPFPFFEGL	6.64386	3.76209e-17
PLPP5	KPFQDKLVL	6.64386	3.76209e-17
DHX32	KQTVVQLAL	6.64386	3.76209e-17
HLA-DMB	KTAQPNGDWTY	6.64386	3.76209e-17
LRWD1	KYKAPGEEFF	6.64386	3.76209e-17
ARHGEF1	LKAEVDAEK	6.64386	3.76209e-17
FAM234B	LSEVTTEGY	6.64386	3.76209e-17
NASP	LVMGDIPAA	6.64386	3.76209e-17
POFUT1	LVRPYVGIHL	6.64386	3.76209e-17
SETD2	LYEEKFESI	6.64386	3.76209e-17
IMMT	NMIVDLDNV	6.64386	3.76209e-17
TIGD6	NMLPHLERI	6.64386	3.76209e-17
RTN3	NYMNAAMVHI	6.64386	3.76209e-17
TAF5	NYPVWDTQF	6.64386	3.76209e-17
FLG2	PVLKNPDD	6.64386	3.76209e-17
OFD1	QEIETKEIY	6.64386	3.76209e-17
APPL1	QENKRLFGF	6.64386	3.76209e-17
ATXN2L	QPASAPPMM	6.64386	3.76209e-17
ATXN2L	QPASAPPMM	6.64386	3.76209e-17
CITED2	QQQQPQHAF	6.64386	3.76209e-17
KDM1A	QQYKEASEV	6.64386	3.76209e-17
ASS1	QTSLELFMY	6.64386	3.76209e-17
HK2	RARQKTLEH	6.64386	3.76209e-17
SHC1	RFESVSHLI	6.64386	3.76209e-17
PFKM	RIMEIVDAI	6.64386	3.76209e-17
CHAF1B	RLASAGVDTNV	6.64386	3.76209e-17
PCIF1	RLFGVSFEC	6.64386	3.76209e-17
SZT2	RLFNEHLVSA	6.64386	3.76209e-17
ZCCHC2	RLLPQVDSV	6.64386	3.76209e-17
EPB41	RNMHCKVSL	6.64386	3.76209e-17
MCU	RQQQHHRTV	6.64386	3.76209e-17
ARFGAP1	RVSGQPQSV	6.64386	3.76209e-17
BSDC1	RYFYKVHQL	6.64386	3.76209e-17
HNRNPH1	RYGDGGSTF	6.64386	3.76209e-17
ZNF32	SEATGSSSW	6.64386	3.76209e-17
NUDCD1	SIATLLLRI	6.64386	3.76209e-17
CD163L1	SPCYGRLEV	6.64386	3.76209e-17
FAM90A10	SPEKPGAFL	6.64386	3.76209e-17
UBAP2L	SPFTKRQAF	6.64386	3.76209e-17
HDAC4	SPLLQHMVL	6.64386	3.76209e-17
C4A	SPWLKDSL	6.64386	3.76209e-17
FAT1	SQSSVVYEI	6.64386	3.76209e-17
MET	TADIQSEV	6.64386	3.76209e-17
WDR25	TEAVRAARW	6.64386	3.76209e-17
KALRN	TEIGVSYQY	6.64386	3.76209e-17
CEP295	TESELEKRI	6.64386	3.76209e-17
PDE4D	TIFQERDLL	6.64386	3.76209e-17
NCK2	TMDELVEHY	6.64386	3.76209e-17
ADD1	TPAGAAVSAM	6.64386	3.76209e-17
TMED9	TPGEHQICL	6.64386	3.76209e-17
ALKBH8	TPWPHIVEF	6.64386	3.76209e-17
PPP4R3A	TYHIKNYII	6.64386	3.76209e-17
MTHFD2	VINVGRMCL	6.64386	3.76209e-17
ZNF217	VLMQHRPTL	6.64386	3.76209e-17
IPO11	VLSCVIERV	6.64386	3.76209e-17
KDM7A	VLWGEKIFYL	6.64386	3.76209e-17
LRCH1; LRCH2	VPSPAVPKLSM	6.64386	3.76209e-17
SHPRH	YMSKCNTEV	6.64386	3.76209e-17
SDK1	YSDEDICNKY	6.64386	3.76209e-17
EXOC4	YTELTTAIRTY	6.64386	3.76209e-17
TAPT1	YVDYSMMY	6.64386	3.76209e-17
MTFR1	AEALKKKFAY	6.64386	3.76209e-17
TSPYL4	AEIIKGELW	6.64386	3.76209e-17
CAV1	AEPEGTHSF	6.64386	3.76209e-17
LRP5	ALDPAHGYMY	6.64386	3.76209e-17
NFIL3	ALGEENATL	6.64386	3.76209e-17
NUP155	ALYNWLIQV	6.64386	3.76209e-17
DNAH11	APLFHTICL	6.64386	3.76209e-17
NUP85	APRSFWMTLL	6.64386	3.76209e-17
PGAP1	AQAPSSTEI	6.64386	3.76209e-17
GTF2IRD2B; GTF2I	AVYETDVFV	6.64386	3.76209e-17
TMEM30A	AYIAVGSISF	6.64386	3.76209e-17
SEL1L3	CEERPDLARRY	6.64386	3.76209e-17
RPL7	CMEDLIHEI	6.64386	3.76209e-17
SPTLC1	CPLPELVKL	6.64386	3.76209e-17
MED1	CTDDFIAKV	6.64386	3.76209e-17
CDK2AP2	EEMGKEIRPTY	6.64386	3.76209e-17
MITD1	EENATGFSY	6.64386	3.76209e-17
B2M	EKVEHSDL	6.64386	3.76209e-17
POLH	EYMGELTQF	6.64386	3.76209e-17
USP10	FGGHIRSV	6.64386	3.76209e-17
MYO1B	FIRNPRTLF	6.64386	3.76209e-17
BMP1	FLDTIVPKY	6.64386	3.76209e-17
PRKDC	FLDVFLPRV	6.64386	3.76209e-17
ACSL5	FLHPEPFSI	6.64386	3.76209e-17
XPO1	FLQEYVANL	6.64386	3.76209e-17
SLC4A7; SLC4A8; SLC4A4	FMDQQITAV	6.64386	3.76209e-17
SLC4A7; SLC4A8; SLC4A4	FMDQQITAV	6.64386	3.76209e-17
ABCE1	FMFDEPSSYL	6.64386	3.76209e-17
PSMB3	FPMGDRLYIGL	6.64386	3.76209e-17
SON	FRSFVVSKF	6.64386	3.76209e-17
DPYD	FSDNPLGL	6.64386	3.76209e-17
UPF2	FTDKEGLSLIY	6.64386	3.76209e-17
XRCC5	FTDLSSRF	6.64386	3.76209e-17
EPRS1	FTDVNSILRYL	6.64386	3.76209e-17
RHBDD2	FVYENPISL	6.64386	3.76209e-17
TRANK1	GLYEKMEQV	6.64386	3.76209e-17
DNPEP	GPILASRLGL	6.64386	3.76209e-17
NUTF2	GSSFIQHYY	6.64386	3.76209e-17
ACSL4; ACSL3	GYLPLAHVL	6.64386	3.76209e-17
PDCD10	HQTNLILQT	6.64386	3.76209e-17
CNOT10	HQYKVRAYI	6.64386	3.76209e-17
PARP4	ILDNADVLSQY	6.64386	3.76209e-17
HIF1A	ILIPSDLACRL	6.64386	3.76209e-17
SNRPG	IMLEALERV	6.64386	3.76209e-17
HIF1A	IQHDLIFSL	6.64386	3.76209e-17
TSC2	ITAEILREL	6.64386	3.76209e-17
INPP4B	KEGQLLHVY	6.64386	3.76209e-17
PARP4	KENGGKFSF	6.64386	3.76209e-17
OSBPL9	KHCIVLLQI	6.64386	3.76209e-17
STIP1	KLDPHNHVLY	6.64386	3.76209e-17
HUWE1	KLLEEICNL	6.64386	3.76209e-17
TYW1	KQFKGVPGV	6.64386	3.76209e-17
IRAK2	KSMERVQGV	6.64386	3.76209e-17
LAMP2	KYLDFVFAV	6.64386	3.76209e-17
ZNF45	KYQDSVVNI	6.64386	3.76209e-17
HSP90AB1	LDKKVEKV	6.64386	3.76209e-17
PSMD8	LFTEATRILFF	6.64386	3.76209e-17
MAP2K7	LLDERGQIKL	6.64386	3.76209e-17
DNAH11	LMESITHAV	6.64386	3.76209e-17
DNAH11	LMESITHAV	6.64386	3.76209e-17
GTPBP4	LYDKDHYKL	6.64386	3.76209e-17
SUPT16H	LYNNIKHAL	6.64386	3.76209e-17
ASIC1; ASIC2	MLDIQQDEY	6.64386	3.76209e-17
KCTD3	MLSEKHLVSV	6.64386	3.76209e-17
MARVELD1	MSDQMQRHSY	6.64386	3.76209e-17
CLOCK	MTDGSIIYV	6.64386	3.76209e-17
ATP6V1F	NEIEDTFRQF	6.64386	3.76209e-17
LPIN2	NENGYKFLY	6.64386	3.76209e-17
DENND3	NIDHGSITY	6.64386	3.76209e-17
VIRMA	NLLEEVFHL	6.64386	3.76209e-17
OASL	NPNSFILGL	6.64386	3.76209e-17
FAM120B	NPRAVQLGSLL	6.64386	3.76209e-17
TMEM70	PDAKHVFTTF	6.64386	3.76209e-17
FKBP10	PRACPREVQM	6.64386	3.76209e-17
MED17	PSDLEGSAY	6.64386	3.76209e-17
RBM25	PTAKPELFAY	6.64386	3.76209e-17
AIMP2	QADEPTTL	6.64386	3.76209e-17
NDUFB4	QEGKLDRTF	6.64386	3.76209e-17
CRADD	QEINAQTTGL	6.64386	3.76209e-17
BRAP	QEQLRDVMF	6.64386	3.76209e-17
PCDH10	QGMSVFTYV	6.64386	3.76209e-17
MAPRE2	QLNEQVHSL	6.64386	3.76209e-17
MYH9	QLQEELAAA	6.64386	3.76209e-17
NPR2	RAREDFGVEL	6.64386	3.76209e-17
WDR45B	RIFDTSSGHLI	6.64386	3.76209e-17
WDR82	RLIDAFKGV	6.64386	3.76209e-17
NUP188	RLKPPSNVV	6.64386	3.76209e-17
PET117	RLLGEQIIL	6.64386	3.76209e-17
TSC2	RMIGQICEV	6.64386	3.76209e-17
HIPK3; HIPK1	RPILQQVATAL	6.64386	3.76209e-17
NUP133	RQHEIVLKVAY	6.64386	3.76209e-17
AHCYL1	RQVDVVITC	6.64386	3.76209e-17
COPA	RTLDLPIYV	6.64386	3.76209e-17
DHPS	RVDAQPVKV	6.64386	3.76209e-17
MSTO1	RVWSDFLRV	6.64386	3.76209e-17
LSM14A; LSM14B	RYEGILYTI	6.64386	3.76209e-17
MKRN2	SEFVIPSVYW	6.64386	3.76209e-17
TJP2	SEIESNRSF	6.64386	3.76209e-17
KTN1	SEREKEISGLW	6.64386	3.76209e-17
CAMTA2	SLAKQIIEA	6.64386	3.76209e-17
CENPF	SLDSYNAQL	6.64386	3.76209e-17
EVI5	SLQEKVQYL	6.64386	3.76209e-17
RBL2	SPHKNETML	6.64386	3.76209e-17
TNRC6B	SPQVSASML	6.64386	3.76209e-17
TAP2	SPRLTLLSLL	6.64386	3.76209e-17
ASXL2	SPSQKHSKKAL	6.64386	3.76209e-17
TSKU	SPTAFSRL	6.64386	3.76209e-17
USP1	SQFASVERI	6.64386	3.76209e-17
SELENOT	SQRYPDIRI	6.64386	3.76209e-17
ETS1	SSEELLSLKY	6.64386	3.76209e-17
CFAP298	SSEEQKQLMLY	6.64386	3.76209e-17
ADD2	SSVYRLLDLY	6.64386	3.76209e-17
ATAD2	TEQLANGRHF	6.64386	3.76209e-17
WASF2	TLANVIRQL	6.64386	3.76209e-17
MDN1	TPNPNFRLFL	6.64386	3.76209e-17
MAP3K8	TPQNGRYQI	6.64386	3.76209e-17
CORO1A	TSEAPFLHY	6.64386	3.76209e-17
IST1	VADQLCAKY	6.64386	3.76209e-17
SRPRB	VFVVDSAAF	6.64386	3.76209e-17
SERPINE2	VISPHGIASV	6.64386	3.76209e-17
MED23	VLHDRIVSV	6.64386	3.76209e-17
STK17A	VTEELIVVTSY	6.64386	3.76209e-17
CPSF6	YADVGEEF	6.64386	3.76209e-17
DDX3X	YEEARKFSY	6.64386	3.76209e-17
ORC2	YLIASIDHLNA	6.64386	3.76209e-17
SMARCC1	YLIPDIDLKL	6.64386	3.76209e-17
SYNE1	YLQDADQQL	6.64386	3.76209e-17
TUBA3D; TUBA1C	YPAPQVSTAV	6.64386	3.76209e-17
SLC5A6	YPVLPKLLSL	6.64386	3.76209e-17
NBAS	YTCERNDQL	6.64386	3.76209e-17
NPHP3	YTDETQPEM	6.64386	3.76209e-17
FBXO31	YTSQYDNCLTY	6.64386	3.76209e-17
COPB2	YTSSVNRLNYY	6.64386	3.76209e-17
PLEKHB2	YYDDQTRQNI	6.64386	3.76209e-17
ANO4; ANO2; ANO1	TSDFIPRLVY	6.64386	3.76209e-17
STMN1; STMN2	EENNNFSKM	6.64386	3.76209e-17
POLR3B; POLR2B	PYACKLLFQEL	6.64386	3.76209e-17
PYCR2; PYCR1	SPAAIKKTIL	6.64386	3.76209e-17
PARG	AEDRRKEQW	6.64386	3.76209e-17
SF3A2	AEGKFWTHW	6.64386	3.76209e-17
NAA20	AEGSVAREEW	6.64386	3.76209e-17
SPTBN1	AEIDARNDSF	6.64386	3.76209e-17
ASL	AEMDQILHGL	6.64386	3.76209e-17
SKA2	AESDLDYIQY	6.64386	3.76209e-17
RSRC2	ALAETGIAV	6.64386	3.76209e-17
BAIAP2	ALAGVTYAA	6.64386	3.76209e-17
UACA	ALALECERV	6.64386	3.76209e-17
CDR2	ALFKEIFSC	6.64386	3.76209e-17
PFKFB3	ALNEIDAGV	6.64386	3.76209e-17
ALDOC	ALSDHHVYL	6.64386	3.76209e-17
RRP12	APAHHPAAI	6.64386	3.76209e-17
SRSF8	APRGFAFVRF	6.64386	3.76209e-17
RPS5	AQCPIVERL	6.64386	3.76209e-17
IFIT3	ATMYNLLAY	6.64386	3.76209e-17
IFIT3	ATMYNLLAY	6.64386	3.76209e-17
P2RX4	AYGIRFDII	6.64386	3.76209e-17
ATP6V0D1	AYLESFYKF	6.64386	3.76209e-17
ATP6V0D1	AYLESFYKFC	6.64386	3.76209e-17
ATG3	AYLPTGKQF	6.64386	3.76209e-17
ZNF766	CLDPVQKALY	6.64386	3.76209e-17
PRPF31	DEIERKFD	6.64386	3.76209e-17
NCOA7	DMDNQIFGAY	6.64386	3.76209e-17
ZZZ3	DYQRLLQTI	6.64386	3.76209e-17
PSMD9	EEIEAQIKANY	6.64386	3.76209e-17
EIF3D	EEMDFPQLMKM	6.64386	3.76209e-17
TULP3	EENQKIFLL	6.64386	3.76209e-17
SPATS2L	EEVDSSVKKI	6.64386	3.76209e-17
EXOC2	ELDQRLFENY	6.64386	3.76209e-17
FAT1	ELDRSNQAEY	6.64386	3.76209e-17
USP38	EMSKEWFLF	6.64386	3.76209e-17
ZNF398	ESDVYKSTY	6.64386	3.76209e-17
CEBPZ	ETEIVKKL	6.64386	3.76209e-17
GOT2	EYLPIGGLAEF	6.64386	3.76209e-17
SMURF1; SMURF2	EYVRLYVNW	6.64386	3.76209e-17
UBR4	FADKETLIQF	6.64386	3.76209e-17
EFHC1	FGITDLPRI	6.64386	3.76209e-17
MED31	FIDEQQIL	6.64386	3.76209e-17
ZC3H12C	FIDERLLMY	6.64386	3.76209e-17
KALRN	FIFETSMVSV	6.64386	3.76209e-17
ZGRF1	FIPPAFTNV	6.64386	3.76209e-17
BZW1	FLDASGAKL	6.64386	3.76209e-17
CLIC4	FLDGNEMTL	6.64386	3.76209e-17
SLC35A5	FLDNMFHVL	6.64386	3.76209e-17
CUL4A	FLEETNCLYAA	6.64386	3.76209e-17
IQGAP2	FLGVEMEKVQL	6.64386	3.76209e-17
CASP8	FLLQEEISKC	6.64386	3.76209e-17
TMUB1	FLNDSEQVA	6.64386	3.76209e-17
PPP6C	FMFDEKLVTV	6.64386	3.76209e-17
AP5M1	FPKSMEISL	6.64386	3.76209e-17
GTF3C1	FQDKDQVFI	6.64386	3.76209e-17
CCNB1	FRLLQETMY	6.64386	3.76209e-17
LRP2	FTETNPQVY	6.64386	3.76209e-17
BCAR1	FTSQDSPDGQY	6.64386	3.76209e-17
HERC4	FYIHEVQEL	6.64386	3.76209e-17
BPTF	GEEYRVTGY	6.64386	3.76209e-17
CSTF3	GLDRNAPSV	6.64386	3.76209e-17
PLEC	GLIDHQTYLEL	6.64386	3.76209e-17
RRAGC; RRAGD	GLIDYNFHC	6.64386	3.76209e-17
ZNF106	GLPRFGIEMV	6.64386	3.76209e-17
LDHA	GLYGIKDDVFL	6.64386	3.76209e-17
STAT2	GPLGVTEEL	6.64386	3.76209e-17
PLS3	GQKEGEPRI	6.64386	3.76209e-17
UBE2L3	GQVCLPVI	6.64386	3.76209e-17
POLR3F	GSDNQEKLVY	6.64386	3.76209e-17
ATP6V1A	HFTEFVPLR	6.64386	3.76209e-17
GSPT1; GSPT2	HFTILDAPGHK	6.64386	3.76209e-17
STXBP1	HIAEVSQEV	6.64386	3.76209e-17
IPO5	HLHSIMVLK	6.64386	3.76209e-17
RNF121	HLSDSVCAV	6.64386	3.76209e-17
RRP15	HQKNVDEKV	6.64386	3.76209e-17
PPWD1	HRAATTIEM	6.64386	3.76209e-17
DHX40	HWIHWRCLF	6.64386	3.76209e-17
RMDN2	HYANIGKTL	6.64386	3.76209e-17
STXBP3	IENESDMIRNW	6.64386	3.76209e-17
RIPOR2	IEVNGKQSW	6.64386	3.76209e-17
FAM91A1	IIDSGPQL	6.64386	3.76209e-17
MANF	ILDDWGETC	6.64386	3.76209e-17
ACTB; ACTC1	ILTERGYSF	6.64386	3.76209e-17
NIBAN2	ILTSVDQYL	6.64386	3.76209e-17
STXBP1	IMHDVIKKV	6.64386	3.76209e-17
RALGAPB	ITDIVNKY	6.64386	3.76209e-17
UBR4	IYGKTKEQF	6.64386	3.76209e-17
KLHL26	IYIVGGYNW	6.64386	3.76209e-17
GMDS	IYLGQLECF	6.64386	3.76209e-17
WDR46	KEQIERLGY	6.64386	3.76209e-17
AKAP12	KETDVVLKV	6.64386	3.76209e-17
PDIA3	KFLDAGHKL	6.64386	3.76209e-17
IDO1	KLELPPILVY	6.64386	3.76209e-17
UTP11	KLFVIAQKI	6.64386	3.76209e-17
TBC1D32	KLLDEDISIF	6.64386	3.76209e-17
ARHGAP35	KLLETKPEFL	6.64386	3.76209e-17
FEN1	KLPIQEFHLSR	6.64386	3.76209e-17
RNF20	KMADEDALRKI	6.64386	3.76209e-17
TCAF1	KMPKIPVLV	6.64386	3.76209e-17
MAP4K4	KPEDKKEVF	6.64386	3.76209e-17
MXRA5	KPMDVYKIHL	6.64386	3.76209e-17
FERMT2	KPRDPTKKK	6.64386	3.76209e-17
PCM1	KQLDFSVSI	6.64386	3.76209e-17
BDP1	KQWKNKYAI	6.64386	3.76209e-17
CHD9	KVKTQTSSF	6.64386	3.76209e-17
DZIP3	KVSDILLRL	6.64386	3.76209e-17
STK39	KYGKSFRKL	6.64386	3.76209e-17
PPP2R5E; PPP2R5D; PPP2R5C	KYIDQKFVL	6.64386	3.76209e-17
PICK1	KYLDVKFEYL	6.64386	3.76209e-17
NFE2L1	KYLTEGLLQF	6.64386	3.76209e-17
AP2A1; AP2A2	KYVCKLLFI	6.64386	3.76209e-17
SYNRG	LADVGGDL	6.64386	3.76209e-17
NUP188	LEKELVSKY	6.64386	3.76209e-17
RLF	LESSIVRHY	6.64386	3.76209e-17
FOLR1	LHEQCRPWR	6.64386	3.76209e-17
MYOF	LIDEVIEDTRY	6.64386	3.76209e-17
PRKCD	LLAEALNQV	6.64386	3.76209e-17
UBE4B	LLAEKVEEI	6.64386	3.76209e-17
ZER1	LLDKTCDQV	6.64386	3.76209e-17
RNGTT	LLDLKPYKV	6.64386	3.76209e-17
SREBF2	LLHSFVDSV	6.64386	3.76209e-17
GOPC	LLRKENEAL	6.64386	3.76209e-17
BACH1	LPFNAQRIISL	6.64386	3.76209e-17
UQCRC2	LPNGLVIASL	6.64386	3.76209e-17
STON2	LTDTGYLQLY	6.64386	3.76209e-17
ACTL6A	LTELMFEHY	6.64386	3.76209e-17
USP19	LVCPVCAKV	6.64386	3.76209e-17
FKBP4	LYANMFERL	6.64386	3.76209e-17
ARIH1	LYAQVKQKM	6.64386	3.76209e-17
PLXNB2	MEANRNACY	6.64386	3.76209e-17
BRCA2	MEIGKTETF	6.64386	3.76209e-17
NAV1	MLDEAVFQV	6.64386	3.76209e-17
NAV1	MLDEAVFQV	6.64386	3.76209e-17
MCM3	MQDDNQVMV	6.64386	3.76209e-17
MCM3	MQDDNQVMV	6.64386	3.76209e-17
BRCA2	MSDKLKGNNY	6.64386	3.76209e-17
EPRS1	NADGKIISL	6.64386	3.76209e-17
CLSPN	NIDDASQM	6.64386	3.76209e-17
NCAPD2	NPRESTGNMV	6.64386	3.76209e-17
UTRN	NQWDGTQHGV	6.64386	3.76209e-17
RPL13A	NVEKKIDKY	6.64386	3.76209e-17
ABI1	NYIEKVVAI	6.64386	3.76209e-17
BOD1L1	NYTKEHNNL	6.64386	3.76209e-17
PRC1	NYYEVHKELF	6.64386	3.76209e-17
ARPC3	QEDEVMRAY	6.64386	3.76209e-17
YME1L1	QELQEVVEF	6.64386	3.76209e-17
IFT172	QLDAAINHY	6.64386	3.76209e-17
CYP1A1	QLDENANVQL	6.64386	3.76209e-17
SLC3A2	QPMNAASGAAM	6.64386	3.76209e-17
RRP7A	QQASHYLYV	6.64386	3.76209e-17
RMC1	QTEDNMLFY	6.64386	3.76209e-17
PRMT1	QTVFYMEDY	6.64386	3.76209e-17
RAD50	QYKEKACEI	6.64386	3.76209e-17
HTT	RENIATHHLY	6.64386	3.76209e-17
HERC2	REQDEQLVQW	6.64386	3.76209e-17
ITM2C	RGTYLPQTYII	6.64386	3.76209e-17
ACOX3	RIFEYDFLSV	6.64386	3.76209e-17
MAP3K4	RIMELLEYI	6.64386	3.76209e-17
AKAP9	RIYGKYLRA	6.64386	3.76209e-17
NEK1	RPASGQNSI	6.64386	3.76209e-17
GSTM4	RPWFVGDKITF	6.64386	3.76209e-17
KMT2E	RPYPFVLFY	6.64386	3.76209e-17
TAF7	RQEDLIMKV	6.64386	3.76209e-17
SLU7	RQRPDDPMA	6.64386	3.76209e-17
LAMP1	RSHAGYQTI	6.64386	3.76209e-17
SPG11	RTIDFVHQV	6.64386	3.76209e-17
HUWE1	RTTSNTLHY	6.64386	3.76209e-17
E2F7	RVVPPSSSL	6.64386	3.76209e-17
RAI14	RYAESSSKL	6.64386	3.76209e-17
GFM1	RYNVPFLTF	6.64386	3.76209e-17
BAZ1B	RYQDIIHSI	6.64386	3.76209e-17
TBCB	RYSRSLTIAEF	6.64386	3.76209e-17
COPS2	SAIPHPLIM	6.64386	3.76209e-17
RPL30	SEIEYYAML	6.64386	3.76209e-17
FAT4	SELDRELQDRY	6.64386	3.76209e-17
PABPC5	SIDGKVLYV	6.64386	3.76209e-17
ZEB2	SIIDYTLEKV	6.64386	3.76209e-17
ANP32A; ANP32B	SLDLFNCEV	6.64386	3.76209e-17
BLM	SLGKVFGV	6.64386	3.76209e-17
KIF15	SLIEKVTQL	6.64386	3.76209e-17
OIP5	SLMKILSEV	6.64386	3.76209e-17
BAZ1B	SLSGSPLKV	6.64386	3.76209e-17
AHI1	SPAPQKQSI	6.64386	3.76209e-17
CDK13	SPEEKKTATQL	6.64386	3.76209e-17
NLRC5	SPFLLANTL	6.64386	3.76209e-17
H1-2	SPKKAKVAKPK	6.64386	3.76209e-17
PARP2	SPLKPESQL	6.64386	3.76209e-17
IDH1; IDH2	SPNGTIRNI	6.64386	3.76209e-17
LRIF1	SPVLPSGHHL	6.64386	3.76209e-17
BCO1	SPWKHTEVF	6.64386	3.76209e-17
SYNE2	SQLQQPLLI	6.64386	3.76209e-17
GET4	SSASVVFTTY	6.64386	3.76209e-17
TPX2	SSDQPLTV	6.64386	3.76209e-17
TIPARP	SYRIIYNLF	6.64386	3.76209e-17
NBPF1	SYSGTFHSL	6.64386	3.76209e-17
TIAM2	SYVKDLSCL	6.64386	3.76209e-17
TLE1; TLE4; TLE2; TLE3	TEMQRHYVMY	6.64386	3.76209e-17
FLII	TFLDDSGSLNW	6.64386	3.76209e-17
CAPZA1	TIDGQQTII	6.64386	3.76209e-17
EMILIN2	TLDQKIERV	6.64386	3.76209e-17
ZBTB40	TLLDNTDTISI	6.64386	3.76209e-17
GPKOW	TLWNQELYI	6.64386	3.76209e-17
STRIP2; STRIP1	TMSAIYQKV	6.64386	3.76209e-17
TMEM156	TPKERTLEL	6.64386	3.76209e-17
GATAD2A	TPLSTGGTL	6.64386	3.76209e-17
RPF1	TPNGLILSHL	6.64386	3.76209e-17
ID2	TPVDDPMSL	6.64386	3.76209e-17
BUD31	TRYIFDLF	6.64386	3.76209e-17
UBN2	TSDKPLMY	6.64386	3.76209e-17
GRTP1	TTDPCLQRTLY	6.64386	3.76209e-17
KHDC4	TTEKGFGLVAY	6.64386	3.76209e-17
NFATC1	TTLEQPPSV	6.64386	3.76209e-17
GAPDH	TVDGPSGKL	6.64386	3.76209e-17
PIGK	TYGIKHMKF	6.64386	3.76209e-17
FAT1	VADNGKPQL	6.64386	3.76209e-17
CRYBG1	VFDPKVFTF	6.64386	3.76209e-17
MAP4K3	VFNGCPLKI	6.64386	3.76209e-17
PIERCE1	VFYPNSNKF	6.64386	3.76209e-17
CLASP1; CLASP2	VLCPIIQTA	6.64386	3.76209e-17
HNRNPAB	VLDQKEHRL	6.64386	3.76209e-17
PPL	VLDSEKLLY	6.64386	3.76209e-17
PRR11	VLSTRVTNV	6.64386	3.76209e-17
PRKD3	VPRDCLGEVTF	6.64386	3.76209e-17
KIAA0930	VPRNRIAEM	6.64386	3.76209e-17
HEBP1	VWFRIPNQF	6.64386	3.76209e-17
BCAS2	VYNENLVHM	6.64386	3.76209e-17
BCAS2	VYNENLVHMI	6.64386	3.76209e-17
ATP5MJ	VYQEIWIGM	6.64386	3.76209e-17
KIFBP	VYTHNLYYL	6.64386	3.76209e-17
AP2S1	VYTVVDEMF	6.64386	3.76209e-17
MARS1	YHIIHADIYR	6.64386	3.76209e-17
POLR3F	YICELGISKV	6.64386	3.76209e-17
FRMD6	YIKEAVRL	6.64386	3.76209e-17
TIMELESS	YILGKFFAL	6.64386	3.76209e-17
KLC4; KLC2	YKEAAHLL	6.64386	3.76209e-17
MEMO1	YLADPSNLFV	6.64386	3.76209e-17
CDK1	YLDSIPPGQYM	6.64386	3.76209e-17
TRRAP	YLGKTHNL	6.64386	3.76209e-17
COPG1	YPRKHAVLMNF	6.64386	3.76209e-17
SMC1A; SMC1B	YQIAVTKV	6.64386	3.76209e-17
INTS6	YSELGHPFGY	6.64386	3.76209e-17
PGK1	YSLEPVAVELK	6.64386	3.76209e-17
ARHGEF9	YTAQDHSDY	6.64386	3.76209e-17
KAT8	YVDKIHIGNY	6.64386	3.76209e-17
IPO8; IPO7	HVIEFYEEI	6.64386	3.76209e-17
SIX5; SIX4	TIWDGEETV	6.64386	3.76209e-17
PRPS2	VYAILTHGI	6.64386	3.76209e-17
HADHA	AACKTLQEV	6.64386	3.76209e-17
SLC15A3	AASSVRSNL	6.64386	3.76209e-17
CDK4; CDK6; CDK13; CDK12	ADFGLARIY	6.64386	3.76209e-17
SCAPER	ADYEARESW	6.64386	3.76209e-17
ATP6V1D	AEAKFTAGDF	6.64386	3.76209e-17
NF1	AEASVVFPKVF	6.64386	3.76209e-17
NSRP1	AEDATVYEY	6.64386	3.76209e-17
HSP90AA1; HSP90AB1	AEDKENYKKFY	6.64386	3.76209e-17
BOLA2; BOLA2B	AEELPHIHAF	6.64386	3.76209e-17
CFAP263	AEFRAPQVMTY	6.64386	3.76209e-17
SMOX	AEGIPAHVI	6.64386	3.76209e-17
MIGA1	AEHREVRHTY	6.64386	3.76209e-17
ABCG2	AEIYVNSSF	6.64386	3.76209e-17
ANP32E	AEKCPNLTY	6.64386	3.76209e-17
IQCE	AEKRPDASW	6.64386	3.76209e-17
WSB2	AELKPGRPHQF	6.64386	3.76209e-17
NCKAP1L	AELLGPYGMKF	6.64386	3.76209e-17
CDC27	AEMHFQKAL	6.64386	3.76209e-17
NMD3	AEMLEDLHI	6.64386	3.76209e-17
FAT1	AENAPLHTL	6.64386	3.76209e-17
MATR3	AEPYGKIKNY	6.64386	3.76209e-17
BTF3L4	AEQFPRQVL	6.64386	3.76209e-17
NDST1	AEQMALNKKF	6.64386	3.76209e-17
SQSTM1	AEQMRKIAL	6.64386	3.76209e-17
MORC4	AERRKAVESW	6.64386	3.76209e-17
EID2B	AFLEINRQLLF	6.64386	3.76209e-17
DIPK2A	AFNPEPLVL	6.64386	3.76209e-17
ZNF589	AFNQKSNLF	6.64386	3.76209e-17
XPO5	AFTTHPSQF	6.64386	3.76209e-17
DCAF1	AILTVVPKI	6.64386	3.76209e-17
E2F4	AIRAPSGTSL	6.64386	3.76209e-17
COPG2	ALADGVTMQV	6.64386	3.76209e-17
SLC10A4	ALAFKLDEV	6.64386	3.76209e-17
SEMA5B	ALDPSGNQLI	6.64386	3.76209e-17
INTS1	ALDVARLVV	6.64386	3.76209e-17
GOLGA3	ALHERIQAL	6.64386	3.76209e-17
PAQR4	ALLGGLVNV	6.64386	3.76209e-17
WDR18	ALLNGEYLLAA	6.64386	3.76209e-17
EXOSC4	ALLPASGQI	6.64386	3.76209e-17
KLHL25	ALLPSDCLQEA	6.64386	3.76209e-17
VPS52	ALLWPRFEL	6.64386	3.76209e-17
GPNMB	ALTSTLISV	6.64386	3.76209e-17
SYNE2	ALWDKLFNL	6.64386	3.76209e-17
ITGAX	ALWKGVQSL	6.64386	3.76209e-17
PARP14	ALYELEGTTV	6.64386	3.76209e-17
RAC1	AMAKEIGAV	6.64386	3.76209e-17
IFT172	AMLEKNYKL	6.64386	3.76209e-17
IFT172	AMLEKNYKL	6.64386	3.76209e-17
POLA2	APAQEPVTL	6.64386	3.76209e-17
SRCAP	APASVQTLTL	6.64386	3.76209e-17
APOL3	APFTAGTSLAL	6.64386	3.76209e-17
SLC16A4	APLATTFPL	6.64386	3.76209e-17
BEX3	APNFRWAI	6.64386	3.76209e-17
YAP1	APQSPQGGVM	6.64386	3.76209e-17
PTPRK	APRKGYNIYF	6.64386	3.76209e-17
ERP44	APSEYRYTL	6.64386	3.76209e-17
MAD2L1BP	APYSVDQSL	6.64386	3.76209e-17
WASHC1	AQAKIEKI	6.64386	3.76209e-17
IMMT	AQQEKQEQV	6.64386	3.76209e-17
PCBP2	AQYLINVRL	6.64386	3.76209e-17
[truncated: 2,702 more rows]

## Sheet: JJ012_CTA_upregulated
Peptide	Gene	log2_ratio	pvalue	Affinity	Rank	Status
AEALSTLESW	ODF2	6.64386	3.97458e-17	27218.2	40	Known
AEEDCIKQGW	AK8	6.64386	3.97458e-17	36726.8	70	New
AEMLGSVIRNF	MAGEA12	6.64386	3.97458e-17	17351.4	24	New
AESFTSGRHY	TRIML2	6.64386	3.97458e-17	36952.4	70	New
AIMEQLKEL	ODF2	6.64386	3.97458e-17	89.22	1	Known
ALNESLVEC	CEP55	6.64386	3.97458e-17	710.19	3.5	Known
ALPEEVQEL	ATAD2	6.64386	3.97458e-17	47.72	0.6	Known
ALREEGEGV	MAGEA11	6.64386	3.97458e-17	1621.82	5.5	Known
ALYNKEMECL	KIF15	6.64386	3.97458e-17	209.71	1.7	Known
APMSLHNSL	ZFAND4	6.64386	3.97458e-17	22247.9	31	Known
ASETLQSPGY	PKMYT1	6.64386	3.97458e-17	37554.2	75	Known
AVPPPPSSV	IGF2BP1	6.64386	3.97458e-17	3443.87	8	Known
AYSGVPMTI	BRIP1	6.64386	3.97458e-17	14097.4	20	Known
CEAELAQYY	KIF24	6.64386	3.97458e-17	28811	44	New
CLMSKLVEA	ODF2	6.64386	3.97458e-17	15.73	0.2	New
EELSSSQTL	GKAP1	6.64386	3.97458e-17	35728.5	65	New
EEMENTKKFL	FSIP1	6.64386	3.97458e-17	34272.3	60	New
EENKRLKEL	MNS1	1.94261	0.00466796	37507.5	75	Known
EYNSDLHQFF	BUB1	6.64386	3.97458e-17	33873.8	60	Known
FVDLEPTVV	TUBA3D	6.64386	3.97458e-17	254.29	1.9	New
GETPGSEQW	SPAG9	6.64386	3.97458e-17	39010.8	80	Known
GEWERYIQW	BUB1	3.91313	1.32065e-12	25081.5	36	Known
GQNESFARIQV	TTK	6.64386	3.97458e-17	12250.4	18	Known
GQVVTKTMV	LRWD1	6.64386	3.97458e-17	8840.98	14	Known
GSYGEVFKV	PKMYT1	6.64386	3.97458e-17	601.08	3	Known
HLDPTEMEKV	HSPA4L	6.64386	3.97458e-17	281.79	2	Known
HQHNVSLQL	CEP290	6.64386	3.97458e-17	5259.28	10	Known
ITVEKALAI	ATAD2	6.64386	3.97458e-17	2180.72	6	Known
KEVDLLQHL	FHAD1	6.64386	3.97458e-17	13711.4	19	New
KMAELVHFL	MAGEA12	6.64386	3.97458e-17	3.28	0.01	Known
KYMRDPTFV	DDX20	6.64386	3.97458e-17	5684.82	11	Known
KYSTSPYLL	BRIP1	6.64386	3.97458e-17	15510	21	New
LADEFGVAV	RAD51	6.64386	3.97458e-17	733.66	3.5	Known
LEALKQRFW	CLSPN	6.64386	3.97458e-17	34230.8	60	New
LLADPALGV	KLHL35	6.64386	3.97458e-17	19.03	0.25	New
LPHGGEGWQQL	PKMYT1	6.64386	3.97458e-17	37272.9	75	Known
LPKSDSSSSL	HJURP	6.64386	3.97458e-17	36581.3	70	Known
MEAELVRRIL	CTAG2	6.64386	3.97458e-17	22554.3	31	New
MEVDPIGHVY	MAGEA6	6.64386	3.97458e-17	28211.9	42	Known
MLKIFKEMQ	C12orf60	6.64386	3.97458e-17	17043.7	23	New
QENDMEVEL	KIF2C	6.64386	3.97458e-17	26992.1	40	Known
RIQKATESL	TRIM36	6.64386	3.97458e-17	5357.55	10	New
RLAQICSSI	CDCA8	6.64386	3.97458e-17	116.04	1.2	Known
RMLYMIEQV	BUB1	6.64386	3.97458e-17	11.08	0.15	Known
RPEDLRREF	SRSF12	6.64386	3.97458e-17	37769.8	75	New
RPLWHESDF	GPATCH2	6.64386	3.97458e-17	38788.6	80	New
RYWDIMEYF	HHIPL2	6.64386	3.97458e-17	12951.3	19	New
SACKMILEI	IGF2BP1	6.64386	3.97458e-17	3578.95	8	New
SENPTQSPW	BUB1B	6.64386	3.97458e-17	37507.1	75	Known
SITDLKQLV	CEP290	6.64386	3.97458e-17	802.97	3.5	New
SLMMTIINL	TOP2A	2.11902	0.0275566	13.42	0.17	Known
SPSSILSTL	PTTG1	6.64386	3.97458e-17	18359.6	25	New
SQQVESLRV	HENMT1	6.64386	3.97458e-17	4528.54	9	New
SVLSKPCSV	PIAS2	6.64386	3.97458e-17	227.18	1.8	New
SYLDQELTTF	SSX2IP	6.64386	3.97458e-17	3877.54	8.5	Known
TPYPSSASL	DIAPH3	6.64386	3.97458e-17	23896.6	34	Known
VLIDEVESL	TRIP13	6.64386	3.97458e-17	13.59	0.17	Known
VSDFRKEFY	CDC45	6.64386	3.97458e-17	31243	50	Known
VYGEPRELL	MAGEC2	6.64386	3.97458e-17	28975.7	44	Known
VYVPHIHVW	ATAD2	6.64386	3.97458e-17	29216.8	45	Known
YFYHGVHKI	BRIP1	6.64386	3.97458e-17	1713.33	5.5	Known
YKQKFIRGF	PDHA2	6.64386	3.97458e-17	27243	40	New
YPATEHRDL	CEP55	6.64386	3.97458e-17	37351.6	75	Known
YSDEDVTKY	SDK2	6.64386	3.97458e-17	27513.4	41	New

## Sheet: CH2879_CTA_upregulated
Peptide	Gene	log2_ratio	pvalue	Affinity	Rank	Status
ALAGIVTNV	HSF2BP	6.64386	3.76209e-17	21524.3	12	Known
ALREEEEGV	MAGEA1	6.64386	3.76209e-17	27957.2	28	Known
AYTRALHSF	CCDC15	6.64386	3.76209e-17	22738.1	14	Known
CEAELAQYY	KIF24	6.64386	3.76209e-17	11490.3	3.5	New
CTDDNIYMF	DTL	6.64386	3.76209e-17	55.1	0.09	Known
EELEKLQQY	TPX2	6.64386	3.76209e-17	26592.7	24	Known
EENRKIIEF	MNS1	6.64386	3.76209e-17	25323.1	20	New
EETPELHLL	PCDHA9	6.64386	3.76209e-17	22484.8	14	New
FAEMIQPEY	HERC5	4.0054	0.00140495	39.81	0.07	Known
FLDGGEMKV	DYRK3	3.18618	0.0201911	3492.8	1.2	Known
FLYGDPRKV	MAGEB18	6.64386	3.76209e-17	25422.2	20	New
FRGVFVHRY	STAG3	6.64386	3.76209e-17	5279.12	1.6	Known
GEEENQKRY	ATAD2	6.64386	3.76209e-17	30785	40	Known
GEWERYIQW	BUB1	6.64386	3.76209e-17	31595.5	44	Known
GLNSKQHCL	BRIP1	6.64386	3.76209e-17	19279	8.5	New
HLLGEGAFAQV	BUB1	6.64386	3.76209e-17	30413.8	38	Known
IYNGKLFDLL	KIF2C	6.64386	3.76209e-17	25057.1	19	Known
KIFEMLEGV	CT45A6	6.64386	3.76209e-17	20520.8	10	New
KILEKEIRV	HMMR	6.64386	3.76209e-17	27737.9	27	Known
KLDNQVSKV	SSX2IP	6.64386	3.76209e-17	14470	5	Known
KLQEELNKV	HMMR	6.64386	3.76209e-17	26198.2	22	Known
KVLEYVIKV	MAGEA1	6.64386	3.76209e-17	22399.6	13	Known
KYKAPGEEFF	LRWD1	6.64386	3.76209e-17	30514.4	39	Known
KYLENQAFCF	KIF2C	6.64386	3.76209e-17	9701.86	3	New
LADVDPMQL	ATAD2	6.64386	3.76209e-17	10810.7	3.5	Known
LLADPALGV	KLHL35	6.64386	3.76209e-17	17242.2	7	New
MEKSFSDLF	TACC3	6.64386	3.76209e-17	20528.1	10	Known
NIDDASQM	CLSPN	6.64386	3.76209e-17	32235.7	47	Known
QLIEKITQV	FHAD1	6.64386	3.76209e-17	23333.5	15	Known
QLNSFIHVI	ELOVL4	6.64386	3.76209e-17	15649.6	5.5	Known
RMHGKFSLV	KIF2C	6.64386	3.76209e-17	18217.6	7.5	New
RYISGLSKW	BRIP1	6.64386	3.76209e-17	26409.1	23	Known
RYSGVNQSMLF	ATAD2	6.64386	3.76209e-17	5113.84	1.6	Known
SADEPGVMY	KIF18A	6.64386	3.76209e-17	614.42	0.5	Known
SDFRKEFY	CDC45	6.64386	3.76209e-17	372.36	0.4	Known
SENGNQKNL	HMMR	4.97462	5.94807e-06	34127.2	60	Known
SLIEKVTQL	KIF15	6.64386	3.76209e-17	23059.2	15	Known
SLKDQEAKV	CDC25C	6.64386	3.76209e-17	30084.9	37	Known
SLMKILSEV	OIP5	6.64386	3.76209e-17	19104.2	8.5	Known
SLMMTIINL	TOP2A	6.64386	3.76209e-17	19942.2	9.5	Known
SPLGCRKSL	HJURP	6.64386	3.76209e-17	29805.3	35	New
SPQPRNIGL	IGSF11	3.3048	0.00748629	26311.3	23	Known
SSDQPLTV	TPX2	6.64386	3.76209e-17	10568.3	3.5	Known
SYQKVIELF	PBK	6.64386	3.76209e-17	20372.3	10	Known
TEQLANGRHF	ATAD2	6.64386	3.76209e-17	32520.5	48	Known
TLEVTSLKY	BRIP1	6.64386	3.76209e-17	67.1	0.12	Known
VELTDLEQKW	ROPN1L	6.64386	3.76209e-17	35800.1	70	New
YLADTVQKL	SOHLH2	6.64386	3.76209e-17	16148.2	6	Known
YMIEQVHDC	BUB1	6.64386	3.76209e-17	20153.5	9.5	Known
